# Supplementary material for: (E)-2,4,7-Trichloro-3-hydr­oxy-8-meth­oxy-1,9-dimethyl-6-(1-methyl-1-propen­yl)-11H-dibenzo[b,e][1,4]dioxepin-11-one monohydrate (nidulin monohydrate)
Source: Acta Crystallogr Sect E Struct Rep Online. 2009 Sep 16;65(Pt 10):o2470–1. doi: 10.1107/S1600536809036277 (PMC2970284; doi:10.1107/S1600536809036277)
Supplement: Supplementary file 1 [file e-65-o2470-sup1.cif]

##############################################################################
###                                                                        ###
###        Electronic paper (Acta Crystallographica Section E)             ###
###                                                                        ###
##############################################################################
#                                                                            #
# This CIF contains the data in a paper accepted for publication in Acta     #
# Crystallographica Section E. It conforms to the requirements of Notes      #
# for Authors for Section E, and has been peer reviewed under the auspices   #
# of the IUCr Commission on Journals.                                        #
#                                                                            #
# Full details of the Crystallographic Information File format               #
# are given in the paper "The Crystallographic Information File (CIF):       #
# a New Standard Archive File for Crystallography" by S. R. Hall, F. H.      #
# Allen and I. D. Brown [Acta Cryst. (1991), A47, 655-685].                  #
#                                                                            #
# The current version of the core CIF dictionary is obtainable from          #
# ftp://ftp.iucr.org/pub/cif_core.dic. The current version number is 2.4.    #
#                                                                            #
# Software is freely available for graphical display of the structure(s) in  #
# this CIF.  For information consult the CIF home page http://www.iucr.org/  #
# cif/home.html                                                              #
#                                                                            #
# This file may be used for bona fide research purposes within the           #
# scientific community so long as proper attribution is given to the journal # 
# article from which it was obtained.                                        #
#                                                                            #
##############################################################################
                                             
data_I
_audit_creation_method     SHELXL-97
_chemical_name_systematic
;\
(<i>E</i>)-2,4,7-trichloro-3-hydroxy-8-methoxy-1,9-dimethyl-\
6-(1-methyl-1-propenyl)-11<i>H</i>-dibenzo[<i>b</i>,<i>e</i>]
[1,4]dioxepin-11-one monohydrate
;
_chemical_name_common     'nidulin monohydrate'
_chemical_formula_moiety     'C20 H17 Cl3 O5, H2 O'
_chemical_formula_sum     'C20 H19 Cl3 O6'
_chemical_formula_iupac     'C20 H17 Cl3 O5, H2 O'
_chemical_formula_weight     461.70
_chemical_melting_point     ?
_symmetry_cell_setting     monoclinic
_symmetry_space_group_name_H-M     'P 21/c'
_symmetry_space_group_name_Hall     '-P 2ybc'
loop_
    _symmetry_equiv_pos_as_xyz
    'x, y, z'
    '-x, y+1/2, -z+1/2'
    '-x, -y, -z'
    'x, -y-1/2, z-1/2'
_cell_length_a     7.7706(4)
_cell_length_b     11.0374(5)
_cell_length_c     23.9428(10)
_cell_angle_alpha     90.00
_cell_angle_beta     96.707(2)
_cell_angle_gamma     90.00
_cell_volume     2039.45(16)
_cell_formula_units_Z     4
_cell_measurement_reflns_used     4256
_cell_measurement_theta_min     2.64
_cell_measurement_theta_max     30.14
_cell_measurement_temperature     298(2)
_exptl_crystal_description     rod
_exptl_crystal_colour     colourless
_exptl_crystal_size_max     0.44
_exptl_crystal_size_mid     0.28
_exptl_crystal_size_min     0.26
_exptl_crystal_density_diffrn     1.504
_exptl_crystal_density_meas     ?
_exptl_crystal_density_method     'not measured'
_exptl_crystal_F_000     952
_exptl_absorpt_coefficient_mu     0.485
_exptl_absorpt_correction_type     'multi-scan'
_exptl_absorpt_process_details     '(<i>SADABS</i>; Bruker, 2005)'
_exptl_absorpt_correction_T_min     0.817
_exptl_absorpt_correction_T_max     0.846
_exptl_special_details
;
;
_diffrn_ambient_temperature     298(2)
_diffrn_radiation_type     MoK\a
_diffrn_radiation_wavelength     0.71073
_diffrn_radiation_source     'fine-focus sealed tube'
_diffrn_radiation_monochromator     graphite
_diffrn_measurement_device_type     'Bruker SMART APEXII CCD area-detector'
_diffrn_measurement_method     '\f and \w scans'
_diffrn_detector_area_resol_mean     .
_diffrn_reflns_number     11735
_diffrn_reflns_av_R_equivalents     0.0217
_diffrn_reflns_av_sigmaI/netI     0.0394
_diffrn_reflns_theta_min     1.71
_diffrn_reflns_theta_max     30.50
_diffrn_reflns_theta_full     25.00
_diffrn_measured_fraction_theta_max     0.959
_diffrn_measured_fraction_theta_full     0.996
_diffrn_reflns_limit_h_min     -11
_diffrn_reflns_limit_h_max     8
_diffrn_reflns_limit_k_min     -8
_diffrn_reflns_limit_k_max     15
_diffrn_reflns_limit_l_min     -30
_diffrn_reflns_limit_l_max     34
_diffrn_standards_number     0
_diffrn_standards_interval_count     ?
_diffrn_standards_interval_time     ?
_diffrn_standards_decay_%     ?
_refine_special_details
;
Refinement of <i>F</i>^2^ against ALL reflections. The weighted <i>R</i>-factor
<i>wR</i> and goodness of fit <i>S</i> are based on <i>F</i>^2^, conventional
<i>R</i>-factors <i>R</i> are based on <i>F</i>, with <i>F</i> set to zero for
negative <i>F</i>^2^. The threshold expression of <i>F</i>^2^ >
\s(<i>F</i>^2^) is used only for calculating <i>R</i>-factors(gt) <i>etc</i>.
and is not relevant to the choice of reflections for refinement.
<i>R</i>-factors based on <i>F</i>^2^ are statistically about twice as large
as those based on <i>F</i>, and <i>R</i>- factors based on ALL data will be
even larger.
;
_reflns_number_total     5969
_reflns_number_gt     4193
_reflns_threshold_expression     >2\s(I)
_refine_ls_structure_factor_coef     Fsqd
_refine_ls_matrix_type     full
_refine_ls_R_factor_all     0.0704
_refine_ls_R_factor_gt     0.0434
_refine_ls_wR_factor_gt     0.1043
_refine_ls_wR_factor_ref     0.1184
_refine_ls_goodness_of_fit_ref     1.018
_refine_ls_restrained_S_all     1.018
_refine_ls_number_reflns     5969
_refine_ls_number_parameters     276
_refine_ls_number_restraints     0
_refine_ls_hydrogen_treatment     mixed
_refine_ls_weighting_scheme     calc
_refine_ls_weighting_details
         'calc w=1/[\s^2^(Fo^2^)+(0.0513P)^2^+0.8010P] where P=(Fo^2^+2Fc^2^)/3'
_atom_sites_solution_hydrogens     geom
_atom_sites_solution_primary     direct
_atom_sites_solution_secondary     difmap
_refine_ls_shift/su_max     ?
_refine_ls_shift/su_max_lt     0.001
_refine_ls_shift/su_mean     <0.001
_refine_diff_density_max     0.360
_refine_diff_density_min     -0.341
_refine_ls_extinction_method     none
_refine_ls_extinction_coef     ?
loop_
    _atom_type_symbol
    _atom_type_description
    _atom_type_scat_dispersion_real
    _atom_type_scat_dispersion_imag
    _atom_type_scat_source
    'C' 'C' 0.0033 0.0016
                         'International Tables Vol C Tables 4.2.6.8 and 6.1.1.4'
    'H' 'H' 0.0000 0.0000
                         'International Tables Vol C Tables 4.2.6.8 and 6.1.1.4'
    'O' 'O' 0.0106 0.0060
                         'International Tables Vol C Tables 4.2.6.8 and 6.1.1.4'
    'Cl' 'Cl' 0.1484 0.1585
                         'International Tables Vol C Tables 4.2.6.8 and 6.1.1.4'
_computing_data_collection     'APEX2 (Bruker, 2005)'
_computing_cell_refinement     'SAINT (Bruker, 2005)'
_computing_data_reduction     'SAINT (Bruker, 2005)'
_computing_structure_solution     'SHELXTL (Sheldrick, 2008)'
_computing_structure_refinement     'SHELXTL (Sheldrick, 2008)'
_computing_molecular_graphics
;
ORTEP3 for Windows (Farrugia, 1997) and <i>Mercury</i> (Macrae <i>et
al.</i>
2006)
;
_computing_publication_material     'SHELXTL (Sheldrick, 2008)'
loop_
    _atom_site_type_symbol
    _atom_site_label
    _atom_site_fract_x
    _atom_site_fract_y
    _atom_site_fract_z
    _atom_site_U_iso_or_equiv
    _atom_site_adp_type
    _atom_site_calc_flag
    _atom_site_refinement_flags
    _atom_site_occupancy
    _atom_site_disorder_assembly
    _atom_site_disorder_group
    Cl Cl1 1.19555(8) 1.09399(5) 0.19154(2) 0.04719(16) Uani d . 1 . .
    Cl Cl2 1.27489(9) 1.13429(5) -0.02688(2) 0.04800(16) Uani d . 1 . .
    Cl Cl3 0.51380(6) 0.74321(5) 0.19233(2) 0.04035(13) Uani d . 1 . .
    C C1 1.2062(2) 0.84575(16) 0.07006(7) 0.0260(3) Uani d . 1 . .
    C C2 1.1823(2) 0.90311(15) 0.12065(7) 0.0242(3) Uani d . 1 . .
    C C3 1.2058(2) 1.02676(17) 0.12732(8) 0.0294(4) Uani d . 1 . .
    C C4 1.2405(2) 1.09852(17) 0.08192(8) 0.0318(4) Uani d . 1 . .
    C C5 1.2461(2) 1.04181(17) 0.02995(8) 0.0312(4) Uani d . 1 . .
    C C6 1.2317(2) 0.91718(16) 0.02277(8) 0.0279(4) Uani d . 1 . .
    C C7 1.0090(2) 0.66126(15) 0.12272(7) 0.0254(3) Uani d . 1 . .
    C C8 0.8747(2) 0.57758(16) 0.11380(8) 0.0292(4) Uani d . 1 . .
    C C9 0.7239(2) 0.60330(17) 0.13765(8) 0.0298(4) Uani d . 1 . .
    C C10 0.7088(2) 0.71040(16) 0.16780(7) 0.0269(4) Uani d . 1 . .
    C C11 0.8453(2) 0.79319(15) 0.17737(7) 0.0234(3) Uani d . 1 . .
    C C12 0.9971(2) 0.76342(15) 0.15515(7) 0.0238(3) Uani d . 1 . .
    C C13 1.2414(2) 0.71340(17) 0.06833(8) 0.0291(4) Uani d . 1 . .
    C C14 1.2365(3) 0.8636(2) -0.03500(8) 0.0418(5) Uani d . 1 . .
    H H143 1.1706 0.9138 -0.0624 0.063 Uiso calc R 1 . .
    H H141 1.1876 0.7837 -0.0361 0.063 Uiso calc R 1 . .
    H H142 1.3543 0.8594 -0.0432 0.063 Uiso calc R 1 . .
    C C15 0.8942(3) 0.46381(19) 0.08076(10) 0.0446(5) Uani d . 1 . .
    H H152 0.8695 0.4809 0.0413 0.067 Uiso calc R 1 . .
    H H151 0.8147 0.4036 0.0913 0.067 Uiso calc R 1 . .
    H H153 1.0106 0.4342 0.0886 0.067 Uiso calc R 1 . .
    C C16 0.5569(4) 0.4478(2) 0.17417(12) 0.0629(7) Uani d . 1 . .
    H H162 0.6588 0.4005 0.1852 0.094 Uiso calc R 1 . .
    H H163 0.4611 0.3948 0.1630 0.094 Uiso calc R 1 . .
    H H161 0.5310 0.4967 0.2053 0.094 Uiso calc R 1 . .
    C C17 0.8290(2) 0.91073(16) 0.20689(8) 0.0282(4) Uani d . 1 . .
    C C18 0.9100(4) 0.9166(2) 0.26682(9) 0.0496(6) Uani d . 1 . .
    H H181 0.9067 0.9985 0.2801 0.074 Uiso calc R 1 . .
    H H183 1.0282 0.8899 0.2691 0.074 Uiso calc R 1 . .
    H H182 0.8471 0.8652 0.2896 0.074 Uiso calc R 1 . .
    C C19 0.7478(3) 1.00046(18) 0.17871(9) 0.0404(5) Uani d . 1 . .
    H H19 0.7012 0.9828 0.1421 0.061 Uiso calc R 1 . .
    C C20 0.7211(4) 1.1273(2) 0.19822(13) 0.0623(7) Uani d . 1 . .
    H H201 0.7663 1.1347 0.2371 0.093 Uiso calc R 1 . .
    H H202 0.5995 1.1457 0.1938 0.093 Uiso calc R 1 . .
    H H203 0.7803 1.1829 0.1762 0.093 Uiso calc R 1 . .
    O O1 1.3465(2) 0.67026(14) 0.04114(6) 0.0449(4) Uani d . 1 . .
    O O2 1.16197(17) 0.63383(11) 0.10058(6) 0.0321(3) Uani d . 1 . .
    O O3 1.14180(15) 0.83871(11) 0.16655(5) 0.0265(3) Uani d . 1 . .
    O O4 1.2591(3) 1.21752(13) 0.09119(7) 0.0519(4) Uani d . 1 . .
    H H4 1.2950 1.2497 0.0639 0.078 Uiso calc R 1 . .
    O O5 0.58658(19) 0.52480(13) 0.12786(6) 0.0418(4) Uani d . 1 . .
    O O1W 0.3826(3) 0.38791(17) 0.02997(9) 0.0617(6) Uani d . 1 . .
    H H1W1 0.465(5) 0.372(3) 0.0093(15) 0.089(12) Uiso d . 1 . .
    H H2W1 0.396(4) 0.449(3) 0.0451(14) 0.076(11) Uiso d . 1 . .
loop_
    _atom_site_aniso_label
    _atom_site_aniso_U_11
    _atom_site_aniso_U_22
    _atom_site_aniso_U_33
    _atom_site_aniso_U_12
    _atom_site_aniso_U_13
    _atom_site_aniso_U_23
    Cl1 0.0688(4) 0.0363(3) 0.0391(3) -0.0159(2) 0.0170(3) -0.0148(2)
    Cl2 0.0726(4) 0.0353(3) 0.0363(3) -0.0106(3) 0.0073(3) 0.0068(2)
    Cl3 0.0276(2) 0.0440(3) 0.0510(3) -0.0006(2) 0.0115(2) 0.0000(2)
    C1 0.0256(8) 0.0231(8) 0.0295(9) -0.0007(6) 0.0044(7) -0.0032(7)
    C2 0.0215(8) 0.0244(8) 0.0268(8) -0.0018(6) 0.0036(6) -0.0019(6)
    C3 0.0320(9) 0.0270(9) 0.0300(9) -0.0050(7) 0.0075(7) -0.0073(7)
    C4 0.0348(10) 0.0239(9) 0.0374(10) -0.0070(7) 0.0067(8) -0.0026(7)
    C5 0.0324(10) 0.0303(9) 0.0307(9) -0.0045(7) 0.0032(8) 0.0034(7)
    C6 0.0287(9) 0.0279(9) 0.0272(9) -0.0019(7) 0.0029(7) -0.0027(7)
    C7 0.0272(8) 0.0207(8) 0.0288(9) 0.0032(6) 0.0057(7) 0.0012(6)
    C8 0.0366(10) 0.0209(8) 0.0293(9) -0.0009(7) 0.0008(7) -0.0009(7)
    C9 0.0305(9) 0.0259(9) 0.0318(9) -0.0064(7) -0.0017(7) 0.0018(7)
    C10 0.0241(8) 0.0279(9) 0.0288(9) -0.0004(7) 0.0038(7) 0.0031(7)
    C11 0.0253(8) 0.0226(8) 0.0225(8) 0.0009(6) 0.0039(6) 0.0010(6)
    C12 0.0244(8) 0.0210(8) 0.0259(8) -0.0024(6) 0.0026(6) 0.0014(6)
    C13 0.0320(9) 0.0258(9) 0.0304(9) 0.0013(7) 0.0079(7) -0.0029(7)
    C14 0.0591(14) 0.0368(11) 0.0298(10) -0.0036(10) 0.0063(9) -0.0035(8)
    C15 0.0521(13) 0.0299(11) 0.0529(13) -0.0047(9) 0.0107(11) -0.0136(9)
    C16 0.0649(17) 0.0448(14) 0.0782(19) -0.0249(12) 0.0053(14) 0.0144(13)
    C17 0.0316(9) 0.0261(9) 0.0281(9) -0.0019(7) 0.0095(7) -0.0044(7)
    C18 0.0693(16) 0.0460(13) 0.0322(11) -0.0012(11) 0.0007(11) -0.0094(9)
    C19 0.0502(12) 0.0298(10) 0.0430(12) 0.0058(9) 0.0126(10) -0.0050(8)
    C20 0.0777(19) 0.0327(12) 0.0809(19) 0.0149(12) 0.0276(16) -0.0084(12)
    O1 0.0545(9) 0.0367(8) 0.0484(9) 0.0107(7) 0.0267(8) -0.0013(7)
    O2 0.0348(7) 0.0214(6) 0.0423(8) 0.0042(5) 0.0132(6) -0.0001(5)
    O3 0.0264(6) 0.0274(6) 0.0260(6) -0.0053(5) 0.0044(5) -0.0020(5)
    O4 0.0855(13) 0.0249(7) 0.0483(9) -0.0148(8) 0.0211(9) -0.0054(6)
    O5 0.0374(8) 0.0385(8) 0.0482(9) -0.0166(6) -0.0003(7) -0.0030(7)
    O1W 0.0887(15) 0.0334(9) 0.0700(13) -0.0188(9) 0.0389(12) -0.0100(9)
_geom_special_details
;
All e.s.d.'s (except the e.s.d. in the dihedral angle between two l.s. planes)
are estimated using the full covariance matrix. The cell e.s.d.'s are taken
into account individually in the estimation of e.s.d.'s in distances, angles
and torsion angles; correlations between e.s.d.'s in cell parameters are only
used when they are defined by crystal symmetry. An approximate (isotropic)
treatment of cell e.s.d.'s is used for estimating e.s.d.'s involving l.s.
planes.
;
loop_
    _geom_bond_atom_site_label_1
    _geom_bond_atom_site_label_2
    _geom_bond_site_symmetry_2
    _geom_bond_distance
    _geom_bond_publ_flag
    Cl1 C3 . 1.7175(18) ?
    Cl2 C5 . 1.7361(19) ?
    Cl3 C10 . 1.7261(18) ?
    C1 C2 . 1.398(2) ?
    C1 C6 . 1.412(2) ?
    C1 C13 . 1.488(2) ?
    C2 O3 . 1.376(2) ?
    C2 C3 . 1.384(2) ?
    C3 C4 . 1.397(3) ?
    C4 O4 . 1.337(2) ?
    C4 C5 . 1.398(3) ?
    C5 C6 . 1.389(3) ?
    C6 C14 . 1.509(3) ?
    C7 C12 . 1.378(2) ?
    C7 O2 . 1.390(2) ?
    C7 C8 . 1.391(3) ?
    C8 C9 . 1.391(3) ?
    C8 C15 . 1.501(3) ?
    C9 O5 . 1.373(2) ?
    C9 C10 . 1.397(3) ?
    C10 C11 . 1.399(2) ?
    C11 C12 . 1.389(2) ?
    C11 C17 . 1.490(2) ?
    C12 O3 . 1.399(2) ?
    C13 O1 . 1.201(2) ?
    C13 O2 . 1.364(2) ?
    C14 H143 . 0.9600 ?
    C14 H141 . 0.9600 ?
    C14 H142 . 0.9600 ?
    C15 H152 . 0.9600 ?
    C15 H151 . 0.9600 ?
    C15 H153 . 0.9600 ?
    C16 O5 . 1.437(3) ?
    C16 H162 . 0.9600 ?
    C16 H163 . 0.9600 ?
    C16 H161 . 0.9600 ?
    C17 C19 . 1.317(3) ?
    C17 C18 . 1.499(3) ?
    C18 H181 . 0.9600 ?
    C18 H183 . 0.9600 ?
    C18 H182 . 0.9600 ?
    C19 C20 . 1.498(3) ?
    C19 H19 . 0.9300 ?
    C20 H201 . 0.9600 ?
    C20 H202 . 0.9600 ?
    C20 H203 . 0.9600 ?
    O4 H4 . 0.8200 ?
    O1W H1W1 . 0.87(4) ?
    O1W H2W1 . 0.77(3) ?
loop_
    _geom_angle_atom_site_label_1
    _geom_angle_atom_site_label_2
    _geom_angle_atom_site_label_3
    _geom_angle_site_symmetry_1
    _geom_angle_site_symmetry_3
    _geom_angle
    _geom_angle_publ_flag
    C2 C1 C6 . . 119.13(16) ?
    C2 C1 C13 . . 120.81(16) ?
    C6 C1 C13 . . 118.85(16) ?
    O3 C2 C3 . . 117.18(15) ?
    O3 C2 C1 . . 121.60(15) ?
    C3 C2 C1 . . 121.16(16) ?
    C2 C3 C4 . . 120.29(16) ?
    C2 C3 Cl1 . . 120.68(14) ?
    C4 C3 Cl1 . . 119.03(14) ?
    O4 C4 C3 . . 117.05(17) ?
    O4 C4 C5 . . 125.00(17) ?
    C3 C4 C5 . . 117.89(16) ?
    C6 C5 C4 . . 122.89(17) ?
    C6 C5 Cl2 . . 120.08(15) ?
    C4 C5 Cl2 . . 117.03(14) ?
    C5 C6 C1 . . 118.06(16) ?
    C5 C6 C14 . . 119.41(17) ?
    C1 C6 C14 . . 122.48(16) ?
    C12 C7 O2 . . 120.62(15) ?
    C12 C7 C8 . . 122.10(16) ?
    O2 C7 C8 . . 117.15(15) ?
    C7 C8 C9 . . 117.01(16) ?
    C7 C8 C15 . . 121.09(18) ?
    C9 C8 C15 . . 121.90(17) ?
    O5 C9 C8 . . 118.43(17) ?
    O5 C9 C10 . . 120.75(17) ?
    C8 C9 C10 . . 120.69(16) ?
    C9 C10 C11 . . 121.96(16) ?
    C9 C10 Cl3 . . 118.92(14) ?
    C11 C10 Cl3 . . 119.10(14) ?
    C12 C11 C10 . . 116.40(15) ?
    C12 C11 C17 . . 120.72(15) ?
    C10 C11 C17 . . 122.79(15) ?
    C7 C12 C11 . . 121.66(16) ?
    C7 C12 O3 . . 119.40(15) ?
    C11 C12 O3 . . 118.93(15) ?
    O1 C13 O2 . . 115.66(17) ?
    O1 C13 C1 . . 122.90(17) ?
    O2 C13 C1 . . 121.33(15) ?
    C6 C14 H143 . . 109.5 ?
    C6 C14 H141 . . 109.5 ?
    H143 C14 H141 . . 109.5 ?
    C6 C14 H142 . . 109.5 ?
    H143 C14 H142 . . 109.5 ?
    H141 C14 H142 . . 109.5 ?
    C8 C15 H152 . . 109.5 ?
    C8 C15 H151 . . 109.5 ?
    H152 C15 H151 . . 109.5 ?
    C8 C15 H153 . . 109.5 ?
    H152 C15 H153 . . 109.5 ?
    H151 C15 H153 . . 109.5 ?
    O5 C16 H162 . . 109.5 ?
    O5 C16 H163 . . 109.5 ?
    H162 C16 H163 . . 109.5 ?
    O5 C16 H161 . . 109.5 ?
    H162 C16 H161 . . 109.5 ?
    H163 C16 H161 . . 109.5 ?
    C19 C17 C11 . . 118.29(17) ?
    C19 C17 C18 . . 125.47(19) ?
    C11 C17 C18 . . 116.24(17) ?
    C17 C18 H181 . . 109.5 ?
    C17 C18 H183 . . 109.5 ?
    H181 C18 H183 . . 109.5 ?
    C17 C18 H182 . . 109.5 ?
    H181 C18 H182 . . 109.5 ?
    H183 C18 H182 . . 109.5 ?
    C17 C19 C20 . . 128.2(2) ?
    C17 C19 H19 . . 115.9 ?
    C20 C19 H19 . . 115.9 ?
    C19 C20 H201 . . 109.5 ?
    C19 C20 H202 . . 109.5 ?
    H201 C20 H202 . . 109.5 ?
    C19 C20 H203 . . 109.5 ?
    H201 C20 H203 . . 109.5 ?
    H202 C20 H203 . . 109.5 ?
    C13 O2 C7 . . 122.63(14) ?
    C2 O3 C12 . . 113.85(13) ?
    C4 O4 H4 . . 109.5 ?
    C9 O5 C16 . . 115.65(17) ?
    H1W1 O1W H2W1 . . 112(3) ?
loop_
    _geom_torsion_atom_site_label_1
    _geom_torsion_atom_site_label_2
    _geom_torsion_atom_site_label_3
    _geom_torsion_atom_site_label_4
    _geom_torsion_site_symmetry_1
    _geom_torsion_site_symmetry_2
    _geom_torsion_site_symmetry_3
    _geom_torsion_site_symmetry_4
    _geom_torsion
    _geom_torsion_publ_flag
    C6 C1 C2 O3 . . . . 174.18(15) ?
    C13 C1 C2 O3 . . . . -18.5(3) ?
    C6 C1 C2 C3 . . . . -8.7(3) ?
    C13 C1 C2 C3 . . . . 158.65(17) ?
    O3 C2 C3 C4 . . . . -177.53(16) ?
    C1 C2 C3 C4 . . . . 5.2(3) ?
    O3 C2 C3 Cl1 . . . . 3.3(2) ?
    C1 C2 C3 Cl1 . . . . -173.97(14) ?
    C2 C3 C4 O4 . . . . 178.96(18) ?
    Cl1 C3 C4 O4 . . . . -1.9(3) ?
    C2 C3 C4 C5 . . . . 1.6(3) ?
    Cl1 C3 C4 C5 . . . . -179.24(15) ?
    O4 C4 C5 C6 . . . . 177.9(2) ?
    C3 C4 C5 C6 . . . . -5.0(3) ?
    O4 C4 C5 Cl2 . . . . -1.4(3) ?
    C3 C4 C5 Cl2 . . . . 175.76(15) ?
    C4 C5 C6 C1 . . . . 1.5(3) ?
    Cl2 C5 C6 C1 . . . . -179.23(14) ?
    C4 C5 C6 C14 . . . . 179.14(19) ?
    Cl2 C5 C6 C14 . . . . -1.6(3) ?
    C2 C1 C6 C5 . . . . 5.2(3) ?
    C13 C1 C6 C5 . . . . -162.32(17) ?
    C2 C1 C6 C14 . . . . -172.29(18) ?
    C13 C1 C6 C14 . . . . 20.1(3) ?
    C12 C7 C8 C9 . . . . 2.1(3) ?
    O2 C7 C8 C9 . . . . 177.87(16) ?
    C12 C7 C8 C15 . . . . -176.85(18) ?
    O2 C7 C8 C15 . . . . -1.0(3) ?
    C7 C8 C9 O5 . . . . 177.59(16) ?
    C15 C8 C9 O5 . . . . -3.5(3) ?
    C7 C8 C9 C10 . . . . 1.6(3) ?
    C15 C8 C9 C10 . . . . -179.45(19) ?
    O5 C9 C10 C11 . . . . -178.63(16) ?
    C8 C9 C10 C11 . . . . -2.8(3) ?
    O5 C9 C10 Cl3 . . . . -0.4(2) ?
    C8 C9 C10 Cl3 . . . . 175.49(14) ?
    C9 C10 C11 C12 . . . . 0.1(3) ?
    Cl3 C10 C11 C12 . . . . -178.12(13) ?
    C9 C10 C11 C17 . . . . 176.83(17) ?
    Cl3 C10 C11 C17 . . . . -1.4(2) ?
    O2 C7 C12 C11 . . . . 179.51(15) ?
    C8 C7 C12 C11 . . . . -4.8(3) ?
    O2 C7 C12 O3 . . . . -1.1(2) ?
    C8 C7 C12 O3 . . . . 174.52(16) ?
    C10 C11 C12 C7 . . . . 3.6(3) ?
    C17 C11 C12 C7 . . . . -173.18(16) ?
    C10 C11 C12 O3 . . . . -175.78(15) ?
    C17 C11 C12 O3 . . . . 7.4(2) ?
    C2 C1 C13 O1 . . . . -138.3(2) ?
    C6 C1 C13 O1 . . . . 29.0(3) ?
    C2 C1 C13 O2 . . . . 37.8(3) ?
    C6 C1 C13 O2 . . . . -154.90(17) ?
    C12 C11 C17 C19 . . . . 98.9(2) ?
    C10 C11 C17 C19 . . . . -77.7(2) ?
    C12 C11 C17 C18 . . . . -80.3(2) ?
    C10 C11 C17 C18 . . . . 103.1(2) ?
    C11 C17 C19 C20 . . . . -177.4(2) ?
    C18 C17 C19 C20 . . . . 1.7(4) ?
    O1 C13 O2 C7 . . . . -162.93(18) ?
    C1 C13 O2 C7 . . . . 20.7(3) ?
    C12 C7 O2 C13 . . . . -54.8(2) ?
    C8 C7 O2 C13 . . . . 129.38(18) ?
    C3 C2 O3 C12 . . . . 129.37(17) ?
    C1 C2 O3 C12 . . . . -53.4(2) ?
    C7 C12 O3 C2 . . . . 70.77(19) ?
    C11 C12 O3 C2 . . . . -109.84(17) ?
    C8 C9 O5 C16 . . . . 105.3(2) ?
    C10 C9 O5 C16 . . . . -78.8(3) ?
loop_
    _geom_hbond_atom_site_label_D
    _geom_hbond_atom_site_label_H
    _geom_hbond_atom_site_label_A
    _geom_hbond_site_symmetry_A
    _geom_hbond_distance_DH
    _geom_hbond_distance_HA
    _geom_hbond_distance_DA
    _geom_hbond_angle_DHA
    _geom_hbond_publ_flag
    O1W H2W1 O5 . 0.77(3) 2.47(3) 3.069(3) 135(3) y
    O1W H1W1 O1 3_765 0.87(4) 2.06(4) 2.929(3) 177(3) y
    O1W H2W1 O1 1_455 0.77(3) 2.47(4) 3.143(2) 147(3) y
    O4 H4 O1W 1_665 0.82 1.89 2.634(2) 149.8 y
    O4 H4 Cl2 . 0.82 2.51 2.9885(16) 118.5 y
    C16 H161 Cl3 . 0.96 2.74 3.311(3) 118.9 y
data_global
_journal_date_recd_electronic     2009-09-03
_journal_date_accepted     2009-09-08
_journal_name_full     'Acta Crystallographica, Section E'
_journal_year     2009
_journal_volume     65
_journal_issue     10
_journal_page_first     o2470
_journal_page_last     o2471
_journal_paper_category     QO
_journal_coeditor_code     SJ2646
_publ_contact_author_name     'Assoc. Prof. Thammarat Aree'
_publ_contact_author_address
;
     Department of Chemistry
     Faculty of Science
     Chulalongkorn University
     Phyathai Road,Pathumwan
     Bangkok 10330, Thailand
;
_publ_contact_author_email     thammarat.aree@gmail.com
_publ_contact_author_fax     '66 2254 1309'
_publ_contact_author_phone     '66 2218 7584'
_publ_section_title
;\
(<i>E</i>)-2,4,7-Trichloro-3-hydroxy-8-methoxy-1,9-dimethyl-6-(1-methyl-1-\
propenyl)-11<i>H</i>-dibenzo[<i>b</i>,<i>e</i>] [1,4]dioxepin-11-one
monohydrate: a new crystal form of nidulin
;
loop_
    _publ_author_name
    _publ_author_address
    'Thammarat Aree'
;
     Department of Chemistry
     Faculty of Science
     Chulalongkorn University
     Phyathai Road, Pathumwan
     Bangkok 10330, Thailand
;
    'Sanya Surerum'
;
     Department of Chemistry
     Faculty of Science
     Chulalongkorn University
     Phyathai Road, Pathumwan
     Bangkok 10330, Thailand
;
    'Nattaya Ngamrojanavanich'
;
     Department of Chemistry
     Faculty of Science
     Chulalongkorn University
     Phyathai Road, Pathumwan
     Bangkok 10330, Thailand
;
    'Prasat Kittakoop'
;
Chulabhorn Research Institute and Chulabhorn Graduate Institute
       Chemical Biology Program
       Vibhavadi-Rangsit Highway
       Bangkok 10210, Thailand
;
_publ_section_synopsis     .
