# Supplementary material for: (E)-2,4,7-Trichloro-3-hydr­oxy-8-meth­oxy-1,9-dimethyl-6-(1-methyl-1-propen­yl)-11H-dibenzo[b,e][1,4]dioxepin-11-one monohydrate (nidulin monohydrate)
Source: Acta Crystallogr Sect E Struct Rep Online. 2009 Sep 16;65(Pt 10):o2470–1. doi: 10.1107/S1600536809036277 (PMC2970284; doi:10.1107/S1600536809036277)
Supplement: Supplementary file 2 [file e-65-o2470-Isup2.hkl]

# 
# h,k,l, Fc-squared, Fo-squared, sigma(Fo-squared) and status flag 
# 
data_I
_shelx_title ' syps in P2(1)/c' 
_shelx_refln_list_code          4 
_shelx_F_calc_maximum      226.25 
_exptl_crystal_F_000       952.00 
_reflns_d_resolution_high  0.7001 
 
loop_ 
 _symmetry_equiv_pos_as_xyz 
 'x, y, z' 
 '-x, y+1/2, -z+1/2' 
 '-x, -y, -z' 
 'x, -y-1/2, z-1/2' 
 
_cell_length_a     7.7706 
_cell_length_b    11.0374 
_cell_length_c    23.9428 
_cell_angle_alpha  90.000 
_cell_angle_beta   96.707 
_cell_angle_gamma  90.000 
 
_shelx_F_squared_multiplier     1.000 
 
loop_ 
 _refln_index_h 
 _refln_index_k 
 _refln_index_l 
 _refln_F_squared_calc 
 _refln_F_squared_meas 
 _refln_F_squared_sigma 
 _refln_observed_status 
   1   0   0      692.44      717.94     12.75 o 
   2   0   0    51190.34    51451.84    834.18 o 
   3   0   0    13104.40    12992.90    480.85 o 
   4   0   0     7546.16     7747.17    182.70 o 
   5   0   0      266.67      257.39     25.77 o 
   6   0   0      216.74      187.60     18.04 o 
   7   0   0       53.64       34.53     12.88 o 
   8   0   0      646.19      573.11     29.89 o 
   9   0   0       98.13       93.80     18.04 o 
  10   0   0       57.65       80.92     18.55 o 
  11   0   0        0.45        1.03     15.46 o 
   1   1   0     2915.82     2915.26     34.72 o 
   2   1   0     1019.17      925.65     12.69 o 
   3   1   0      417.09      432.23      8.24 o 
   4   1   0       66.81       54.35      4.63 o 
   5   1   0     1263.17     1294.36     23.21 o 
   6   1   0      903.99      886.34     19.34 o 
   7   1   0       33.07       19.02      8.19 o 
   8   1   0        9.88        4.29      8.19 o 
   9   1   0       11.15       23.97      9.84 o 
  10   1   0      244.85      266.97     24.48 o 
   0   2   0        0.22        1.15      1.61 o 
   1   2   0     1118.38     1148.21     15.57 o 
   2   2   0     2275.64     2455.01     35.48 o 
   3   2   0      162.94      151.52      8.75 o 
   4   2   0     2382.58     2396.57     36.10 o 
   5   2   0     1460.15     1478.93     25.38 o 
   6   2   0     2258.59     2239.85     36.89 o 
   7   2   0        0.34       -0.26      7.29 o 
   8   2   0      385.71      386.69     18.21 o 
   9   2   0      138.28      135.52     13.10 o 
  10   2   0       26.46       35.40     19.33 o 
   1   3   0     3944.14     3981.95     58.02 o 
   2   3   0       56.89       59.46      2.58 o 
   3   3   0      426.20      435.64      9.00 o 
   4   3   0        0.11       -3.01      3.01 o 
   5   3   0        0.53       -1.30      3.62 o 
   6   3   0      460.81      439.42     17.05 o 
   7   3   0      446.73      420.22     17.08 o 
   8   3   0       48.38       51.11      9.53 o 
   9   3   0       70.47       95.02     13.66 o 
  10   3   0       47.41       44.24     11.74 o 
   0   4   0    10027.94    10557.08    148.83 o 
   1   4   0     4324.69     4508.48     46.81 o 
   2   4   0    16024.22    16739.06    200.22 o 
   3   4   0        7.26       -1.93      2.04 o 
   4   4   0      965.26     1011.99     18.27 o 
   5   4   0      771.74      679.27     14.35 o 
   6   4   0        0.52       -4.22      4.22 o 
   7   4   0      252.85      245.58     13.58 o 
   8   4   0      286.90      296.14     15.77 o 
   9   4   0        0.58        0.52     11.85 o 
  10   4   0       54.85       63.39     15.46 o 
   1   5   0     5278.93     6080.80     71.69 o 
   2   5   0      930.54     1121.04     17.14 o 
   3   5   0       22.53       32.33      3.55 o 
   4   5   0     1193.95     1325.52     21.05 o 
   5   5   0       86.63      103.64      5.77 o 
   6   5   0       18.85       16.63      4.88 o 
   7   5   0      259.58      281.28     14.12 o 
   8   5   0       46.74       63.91     12.37 o 
   9   5   0       85.80      108.23     15.46 o 
  10   5   0        0.66       -3.09     11.34 o 
   0   6   0     2887.42     2896.06     46.01 o 
   1   6   0       60.40       55.74      4.15 o 
   2   6   0      136.57      109.51      4.68 o 
   3   6   0     2481.32     2549.39     39.67 o 
   4   6   0      930.05      930.44     20.53 o 
   5   6   0       30.08       28.18      3.36 o 
   6   6   0      201.60      189.98      9.67 o 
   7   6   0      319.18      323.66     18.55 o 
   8   6   0        7.98        6.70      9.28 o 
   9   6   0       41.69       36.08     12.37 o 
  10   6   0       46.04       55.62     10.38 o 
   1   7   0     2310.45     2310.59     31.68 o 
   2   7   0       21.78       21.45      4.91 o 
   3   7   0       94.81      102.19      5.53 o 
   4   7   0        1.93        3.02      5.27 o 
   5   7   0        4.38        4.94      6.16 o 
   6   7   0       88.18       61.42      8.36 o 
   7   7   0       94.84       99.54      8.01 o 
   8   7   0       55.40       67.87      8.17 o 
   9   7   0       96.19      103.18     10.15 o 
   0   8   0     3059.21     2965.55     49.30 o 
   1   8   0      657.31      622.05     13.37 o 
   2   8   0       51.93       54.84      6.73 o 
   3   8   0       32.77       27.75      6.16 o 
   4   8   0     1126.35     1157.32     28.86 o 
   5   8   0      126.55      143.26     10.38 o 
   6   8   0       87.89       81.24      9.39 o 
   7   8   0        0.15       -7.04      7.04 o 
   8   8   0       65.58       56.61     13.66 o 
   9   8   0      144.11      152.35     13.63 o 
   1   9   0      346.37      357.62     13.47 o 
   2   9   0     2003.23     2004.73     37.82 o 
   3   9   0       10.07        2.58      5.83 o 
   4   9   0       22.90       39.83      7.26 o 
   5   9   0      567.08      588.03     18.91 o 
   6   9   0        0.19       -6.73      6.73 o 
   7   9   0        7.34       -2.50      7.63 o 
   8   9   0       21.00       13.66      8.92 o 
   9   9   0        5.05       -0.23      9.29 o 
   0  10   0        4.82        6.70      8.25 o 
   1  10   0      139.16      145.25     10.34 o 
   2  10   0     1655.74     1598.54     33.47 o 
   3  10   0        0.25       -7.73      7.73 o 
   4  10   0      214.71      210.78     12.93 o 
   5  10   0      184.69      202.14     12.69 o 
   6  10   0       41.90       41.53      9.29 o 
   7  10   0        0.89        1.36      8.19 o 
   8  10   0      102.10      119.03     12.90 o 
   1  11   0      883.79      819.06     22.76 o 
   2  11   0       50.91       50.52     13.40 o 
   3  11   0       47.47       54.88      8.92 o 
   4  11   0       15.09       17.27      7.65 o 
   5  11   0       30.92       32.00     11.85 o 
   6  11   0       22.41       39.94      9.29 o 
   7  11   0        1.87        8.02      9.28 o 
   0  12   0       54.75       51.02     12.37 o 
   1  12   0       62.61       59.27     12.37 o 
   2  12   0      298.17      301.78     15.72 o 
   3  12   0      218.83      215.20     13.63 o 
   4  12   0        8.28        6.70      8.02 o 
   5  12   0      123.61      138.76     12.37 o 
   6  12   0      210.09      233.54     15.46 o 
   7  12   0      165.10      170.86     14.73 o 
   1  13   0       34.59       24.22     12.37 o 
   2  13   0       50.17       65.23     10.18 o 
   3  13   0        3.02        6.73      8.15 o 
   4  13   0      357.53      342.07     17.65 o 
   5  13   0       20.23       19.82      9.45 o 
   6  13   0       54.50       56.46     11.28 o 
   1  14   0       62.41       68.03     15.46 o 
   2  14   0      348.55      321.60     24.22 o 
   3  14   0       12.00       13.22      9.24 o 
   4  14   0       16.37       22.93     10.05 o 
   5  14   0        6.84       13.40     13.92 o 
   2  15   0       10.38       23.71     14.95 o 
   3  15   0        0.97        9.28     14.43 o 
 -11   1   1       16.78       13.87     11.84 o 
 -10   1   1        1.25       35.92     11.11 o 
  -9   1   1       39.17       32.20     10.38 o 
  -8   1   1       30.25       43.28      9.65 o 
  -7   1   1      110.46       62.80      9.84 o 
  -6   1   1       11.48       -5.04      5.04 o 
  -5   1   1      251.50      236.59      9.22 o 
  -4   1   1      928.30      926.52     16.40 o 
  -3   1   1      900.43      941.78     13.72 o 
  -2   1   1    18983.68    18952.20    216.91 o 
  -1   1   1     8148.27     8058.62    228.72 o 
   0   1   1     2684.79     2776.60     22.28 o 
   1   1   1      423.44      388.55     18.23 o 
   2   1   1    25510.73    25406.47    464.26 o 
   3   1   1     1044.45     1188.67     14.93 o 
   4   1   1    14471.00    14272.07    165.12 o 
   5   1   1       34.89       27.82      5.15 o 
   6   1   1      288.17      340.35     13.19 o 
   7   1   1      209.63      208.32     19.84 o 
   8   1   1       18.49        6.44      8.75 o 
   9   1   1       53.71       53.29     10.91 o 
  10   1   1       36.58       54.83     18.81 o 
 -10   2   1       48.27       39.13     11.81 o 
  -9   2   1       10.91       16.50      9.61 o 
  -8   2   1        8.08       18.69      8.88 o 
  -7   2   1       50.85       47.96      8.56 o 
  -6   2   1       24.73       31.68      5.82 o 
  -5   2   1       10.87        5.52      7.38 o 
  -4   2   1      415.07      435.76     10.90 o 
  -3   2   1     2910.68     2969.46     51.75 o 
  -2   2   1     4157.48     4036.36     47.67 o 
  -1   2   1     3351.39     3517.94     40.29 o 
   0   2   1     2884.98     3031.60     25.67 o 
   1   2   1      632.39      650.72      7.61 o 
   2   2   1     3268.36     3495.92     41.55 o 
   3   2   1      841.81      621.59     21.64 o 
   4   2   1     3532.53     3566.75     51.38 o 
   5   2   1      263.41      262.96     10.30 o 
   6   2   1       93.49       99.19      7.13 o 
   7   2   1        0.18       11.68      7.63 o 
   8   2   1       54.93       58.70     10.18 o 
   9   2   1       37.57       45.21     10.71 o 
  10   2   1        2.34       22.87     10.91 o 
 -10   3   1        0.60       16.66     19.33 o 
  -9   3   1        1.17        2.12      8.72 o 
  -8   3   1       14.77        7.73      7.92 o 
  -7   3   1      107.55      110.27     10.34 o 
  -6   3   1      579.96      619.38     15.37 o 
  -5   3   1      124.62       93.38      5.94 o 
  -4   3   1      342.56      284.71      9.42 o 
  -3   3   1     2394.73     2755.67     39.27 o 
  -2   3   1      127.79      133.93      3.25 o 
  -1   3   1        0.85        4.61      1.87 o 
   0   3   1     1786.30     1790.77     16.21 o 
   1   3   1      541.19      587.91      9.51 o 
   2   3   1     2221.13     2173.28     26.48 o 
   3   3   1        3.38       -2.17      2.17 o 
   4   3   1       16.78       13.35      5.45 o 
   5   3   1       40.88       37.52      4.74 o 
   6   3   1       85.15       87.58      7.66 o 
   7   3   1       71.82       97.00     12.88 o 
   8   3   1        1.12        9.14      8.15 o 
   9   3   1        7.27       23.21      9.61 o 
  10   3   1       22.42       17.22     20.36 o 
 -10   4   1        4.20        9.28     12.37 o 
  -9   4   1       71.31       66.48     14.95 o 
  -8   4   1       44.70       50.22      9.24 o 
  -7   4   1        2.57        9.46      7.18 o 
  -6   4   1        0.76       -4.01      4.01 o 
  -5   4   1      225.30      208.41      8.26 o 
  -4   4   1        5.17       -4.28      4.28 o 
  -3   4   1      694.05      720.39     10.64 o 
  -2   4   1     3854.06     3871.78     60.02 o 
  -1   4   1     2013.69     1952.43     21.99 o 
   0   4   1        7.66        6.51      1.75 o 
   1   4   1        0.38        1.67      2.25 o 
   2   4   1        1.16        3.46      2.25 o 
   3   4   1     1245.09     1439.53     21.71 o 
   4   4   1      602.42      568.27     11.96 o 
   5   4   1      503.81      465.28     11.74 o 
   6   4   1        0.80       -4.31      4.31 o 
   7   4   1       28.43       32.63      8.25 o 
   8   4   1       14.25       44.09      9.16 o 
   9   4   1        3.62        1.03     11.85 o 
  10   4   1       15.31       24.74     13.92 o 
 -10   5   1       19.75       23.19     12.88 o 
  -9   5   1       21.86       30.41     12.37 o 
  -8   5   1       20.14       30.92     11.34 o 
  -7   5   1       56.89       46.10      8.05 o 
  -6   5   1      126.76      143.28      8.08 o 
  -5   5   1       15.89       21.11      4.17 o 
  -4   5   1        5.20        5.79      2.79 o 
  -3   5   1      771.16      698.86     21.13 o 
  -2   5   1        0.31       -3.30      3.30 o 
  -1   5   1      220.32      211.93     10.54 o 
   0   5   1     1046.88     1018.04     13.51 o 
   1   5   1      757.28      828.26     31.95 o 
   2   5   1     2808.82     2942.55     38.76 o 
   3   5   1      697.77      702.73     12.98 o 
   4   5   1     1580.10     1636.01     25.06 o 
   5   5   1       37.66       43.03      4.83 o 
   6   5   1      407.07      381.22     11.59 o 
   7   5   1       81.80       82.99      9.16 o 
   8   5   1        0.51       -3.61      9.79 o 
   9   5   1        0.76       17.01     11.34 o 
  10   5   1        0.06        5.67     12.37 o 
 -10   6   1        3.55       17.01     12.88 o 
  -9   6   1       15.60       12.11      8.02 o 
  -8   6   1      127.10      146.56     12.37 o 
  -7   6   1        1.45        1.97      6.16 o 
  -6   6   1      577.21      574.27     13.07 o 
  -5   6   1      133.51      143.36      5.41 o 
  -4   6   1      350.12      378.51     12.54 o 
  -3   6   1       60.69       89.61      6.73 o 
  -2   6   1       32.28       51.50      4.24 o 
  -1   6   1     1709.51     1995.98     27.23 o 
   0   6   1        0.26       -2.44      2.44 o 
   1   6   1      103.41       65.76      6.70 o 
   2   6   1        3.92        1.08      2.30 o 
   3   6   1       56.50       35.27      4.17 o 
   4   6   1       10.66        8.46      3.85 o 
   5   6   1        0.23       -2.72      2.72 o 
   6   6   1       16.85       24.03      7.22 o 
   7   6   1      276.47      280.88     17.52 o 
   8   6   1       86.58       76.28     12.37 o 
   9   6   1       13.99        9.79     10.82 o 
  -9   7   1        0.40        0.75      7.04 o 
  -8   7   1       28.27       38.43      7.42 o 
  -7   7   1        2.14        2.90      5.32 o 
  -6   7   1       97.58      125.75     13.40 o 
  -5   7   1     1749.97     1678.34     33.27 o 
  -4   7   1      227.15      211.21     15.40 o 
  -3   7   1     1166.81     1144.93     23.98 o 
  -2   7   1       80.97       80.54      6.53 o 
  -1   7   1     1993.86     2054.05     31.77 o 
   0   7   1      164.44      130.85      5.66 o 
   1   7   1      673.63      671.54     16.55 o 
   2   7   1     1094.68     1117.35     18.15 o 
   3   7   1      525.95      566.41     14.94 o 
   4   7   1      293.45      270.34      9.40 o 
   5   7   1       14.55       16.11      6.37 o 
   6   7   1      383.14      342.66     14.76 o 
   7   7   1        2.39        0.75      4.75 o 
   8   7   1        1.60       -4.40      8.50 o 
   9   7   1        0.01       -1.32      6.93 o 
  -9   8   1        0.30        0.52      9.09 o 
  -8   8   1       11.51        2.59     14.69 o 
  -7   8   1       16.07       25.62      9.79 o 
  -6   8   1      164.90      153.84     13.66 o 
  -5   8   1      405.21      368.57     18.30 o 
  -4   8   1     1016.34      975.87     23.04 o 
  -3   8   1      210.28      209.19     14.43 o 
  -2   8   1     1141.56     1144.31     24.34 o 
  -1   8   1        0.10       -3.55      3.55 o 
   0   8   1      543.96      520.90     12.18 o 
   1   8   1      284.21      292.62     12.37 o 
   2   8   1      338.79      316.47     20.36 o 
   3   8   1      456.67      414.27     14.20 o 
   4   8   1       10.22       22.26      6.53 o 
   5   8   1      214.17      197.69     12.03 o 
   6   8   1        4.00        1.98      6.73 o 
   7   8   1       34.86       28.37      7.83 o 
   8   8   1       19.90       23.54      9.09 o 
   9   8   1        6.75       -2.30      8.92 o 
  -9   9   1        0.01       -8.77      9.02 o 
  -8   9   1       21.40       20.35      8.92 o 
  -7   9   1       97.35      101.39     10.86 o 
  -6   9   1      160.88      167.33     13.40 o 
  -5   9   1       24.54       33.32      7.78 o 
  -4   9   1       36.01       32.24      7.10 o 
  -3   9   1        0.67       -6.20      6.96 o 
  -2   9   1       89.45       91.41     11.60 o 
  -1   9   1      126.55      139.08      7.53 o 
   0   9   1      188.18      211.87     10.57 o 
   1   9   1       73.77       83.64      8.15 o 
   2   9   1       16.00        8.46      6.00 o 
   3   9   1      309.32      264.97     12.74 o 
   4   9   1       13.14       14.78      6.73 o 
   5   9   1        6.28        7.31      6.73 o 
   6   9   1        0.88        4.79      7.46 o 
   7   9   1        3.75        5.62      7.99 o 
   8   9   1        0.95        4.06      8.56 o 
  -8  10   1       22.04       19.73      9.65 o 
  -7  10   1       20.09       20.53      9.09 o 
  -6  10   1       46.66       45.37      9.79 o 
  -5  10   1       70.19       58.08     14.95 o 
  -4  10   1        0.06       -2.14      6.31 o 
  -3  10   1       49.17       44.49      7.63 o 
  -2  10   1      989.63      884.91     23.12 o 
  -1  10   1     1328.14     1255.78     24.34 o 
   0  10   1      323.17      259.15     14.95 o 
   1  10   1      233.66      186.50     11.66 o 
   2  10   1      272.28      269.46     14.95 o 
   3  10   1     1073.77      992.45     25.11 o 
   4  10   1        0.86       -0.07      6.73 o 
   5  10   1        1.98       -2.58      6.92 o 
   6  10   1       75.52       95.25     15.46 o 
   7  10   1       18.02       10.34      8.72 o 
   8  10   1        8.36       33.24     10.20 o 
  -7  11   1       18.20       20.58      9.39 o 
  -6  11   1      164.21      154.32     17.78 o 
  -5  11   1        6.31       10.01      7.83 o 
  -4  11   1      268.65      263.12     15.46 o 
  -3  11   1     1378.68     1280.91     30.35 o 
  -2  11   1      454.43      461.63     17.52 o 
  -1  11   1      358.19      316.37     14.94 o 
   0  11   1       52.95       53.84      8.38 o 
   1  11   1      124.47      126.27     14.43 o 
   2  11   1        0.49       -6.44      6.44 o 
   3  11   1       92.29       99.98     10.18 o 
   4  11   1        0.30       -2.01      8.76 o 
   5  11   1      159.29      153.29     12.54 o 
   6  11   1        2.85       17.92      8.56 o 
   7  11   1       17.54       20.60      9.61 o 
  -7  12   1        0.28        6.35      9.09 o 
  -6  12   1       54.47       60.65     10.71 o 
  -5  12   1      191.39      229.32     14.68 o 
  -4  12   1       23.91       29.38      8.75 o 
  -3  12   1        0.38        6.74      7.46 o 
  -2  12   1      349.46      314.82     15.66 o 
  -1  12   1       86.37       89.16     13.92 o 
   0  12   1       64.13       69.06     13.40 o 
   1  12   1        0.79       -8.76      8.76 o 
   2  12   1        9.16       10.36      7.46 o 
   3  12   1       21.62       31.53      8.51 o 
   4  12   1       22.73       24.54      8.56 o 
   5  12   1       38.38       53.75     13.14 o 
   6  12   1        0.93        6.18      8.72 o 
   7  12   1       19.76       26.10     10.49 o 
  -6  13   1       51.38       64.17     11.59 o 
  -5  13   1        2.95       -0.47      8.56 o 
  -4  13   1        2.94        5.29     13.40 o 
  -3  13   1        2.76        5.26      9.53 o 
  -2  13   1       11.17        7.13      7.99 o 
  -1  13   1        2.15        6.18     10.82 o 
   0  13   1       59.14       24.74     11.85 o 
   1  13   1        2.94       -9.28      9.79 o 
   2  13   1       30.34       29.38     11.85 o 
   3  13   1        6.24        1.80     10.05 o 
   4  13   1       13.52       15.75      9.09 o 
   5  13   1       75.20       80.29     13.14 o 
   6  13   1       15.62       14.16      9.45 o 
  -5  14   1        1.71        6.70     13.40 o 
  -4  14   1       19.85        9.85      9.09 o 
  -3  14   1       15.76       22.41      9.65 o 
  -2  14   1       19.57       12.88     13.40 o 
  -1  14   1        0.35       10.82     12.88 o 
   1  14   1      226.74      245.84     21.65 o 
   2  14   1        4.99       10.31     12.88 o 
   3  14   1        9.55        0.91      9.02 o 
   4  14   1       65.25       61.60     11.81 o 
  -3  15   1      360.68      409.21     28.86 o 
  -2  15   1       58.01       57.72     16.49 o 
   1  15   1      108.47      112.35     19.07 o 
   2  15   1      104.27      116.99     19.07 o 
   3  15   1       25.63        5.67     14.43 o 
 -11   0   2       32.80       12.37     16.49 o 
 -10   0   2        2.86       18.55     15.46 o 
  -9   0   2      104.50       93.28     18.04 o 
  -8   0   2        3.76       -8.76     10.82 o 
  -7   0   2       84.42       52.57     13.40 o 
  -6   0   2       81.32       28.86     11.34 o 
  -5   0   2      213.44      195.67     10.38 o 
  -4   0   2     1540.67     1528.78     30.43 o 
  -3   0   2     1153.41      999.18     25.00 o 
  -2   0   2     1552.84     1531.51     71.12 o 
  -1   0   2      977.98      929.77     16.76 o 
   0   0   2      372.45      420.05      8.02 o 
   1   0   2     5065.82     5224.31     86.19 o 
   2   0   2    43964.69    43230.23   1285.11 o 
   3   0   2    20752.50    21708.84    286.65 o 
   4   0   2     2555.83     3019.33     82.98 o 
   5   0   2     1528.39     1602.46     47.67 o 
   6   0   2     9346.74     9601.07    230.38 o 
   7   0   2       71.41       67.00     14.43 o 
   8   0   2      281.69      262.33     22.68 o 
   9   0   2      301.97      328.81     26.28 o 
  10   0   2      298.86      280.37     27.32 o 
 -11   1   2       22.14        8.43     13.92 o 
 -10   1   2      125.97      135.69     14.76 o 
  -9   1   2      161.94      172.16     14.36 o 
  -8   1   2     1011.20     1037.15     29.32 o 
  -7   1   2       46.09       12.04      8.19 o 
  -6   1   2      991.57      962.82     20.33 o 
  -5   1   2       23.25       -3.26      4.17 o 
  -4   1   2     2397.28     2334.43     35.41 o 
  -3   1   2     1633.06     1678.10     19.73 o 
  -2   1   2      125.37      101.76      3.87 o 
  -1   1   2       56.90       59.45      1.64 o 
   0   1   2    21247.98    21827.59    231.67 o 
   1   1   2     3844.69     3987.92     54.06 o 
   2   1   2     6890.85     6505.80     75.89 o 
   3   1   2      360.77      384.82     11.16 o 
   4   1   2      509.73      457.71     10.24 o 
   5   1   2      501.64      425.97     12.19 o 
   6   1   2     2558.29     2602.94     41.76 o 
   7   1   2     1185.28     1202.93     30.61 o 
   8   1   2        1.12        9.11      8.72 o 
   9   1   2       31.33       45.15     10.91 o 
  10   1   2        0.30        3.82     10.02 o 
 -10   2   2       20.09        4.58     12.11 o 
  -9   2   2       41.65       57.07     11.07 o 
  -8   2   2       31.46       26.02      9.29 o 
  -7   2   2      365.98      335.69     15.82 o 
  -6   2   2      577.36      562.97     18.50 o 
  -5   2   2      684.24      649.97     14.47 o 
  -4   2   2       25.13       26.74      4.64 o 
  -3   2   2     2661.35     2614.82    117.40 o 
  -2   2   2     5584.69     5736.97     66.93 o 
  -1   2   2     2941.52     3008.16     27.38 o 
   0   2   2      106.50      122.78      2.09 o 
   1   2   2      176.62      184.27      3.21 o 
   2   2   2     1549.77     1577.21     20.03 o 
   3   2   2        1.78        2.74      2.34 o 
   4   2   2      492.11      545.59     12.30 o 
   5   2   2      520.31      506.81     12.69 o 
   6   2   2      177.74      213.76     14.61 o 
   7   2   2      516.50      541.32     19.27 o 
   8   2   2      529.06      520.11     20.73 o 
   9   2   2       51.55       76.31     12.11 o 
  10   2   2      165.25      207.98     16.19 o 
 -10   3   2      138.97      159.81     15.20 o 
  -9   3   2      118.90      122.93     12.90 o 
  -8   3   2       79.77       80.07     10.18 o 
  -7   3   2      344.80      326.40     15.20 o 
  -6   3   2     1508.48     1446.56     26.17 o 
  -5   3   2      300.30      298.91      9.50 o 
  -4   3   2      227.43      247.17     24.83 o 
  -3   3   2      647.37      594.00     11.17 o 
  -2   3   2    15523.25    16731.04    164.84 o 
  -1   3   2      552.94      559.26      7.65 o 
   0   3   2     5023.82     5044.42     42.27 o 
   1   3   2      898.18      917.53     10.37 o 
   2   3   2     1995.91     2094.23     25.70 o 
   3   3   2       56.12       24.38      2.98 o 
   4   3   2     3553.94     3643.20     63.95 o 
   5   3   2      395.58      450.40     11.67 o 
   6   3   2      203.91      198.76      9.79 o 
   7   3   2      487.17      542.04     19.11 o 
   8   3   2      154.52      156.28     12.37 o 
   9   3   2      266.44      256.13     16.66 o 
  10   3   2        0.55       19.28     11.85 o 
 -10   4   2        0.63       11.85     12.88 o 
  -9   4   2        6.13        8.25     11.34 o 
  -8   4   2      167.90      178.36     13.21 o 
  -7   4   2      142.79      149.57     11.00 o 
  -6   4   2       78.93       61.80      6.09 o 
  -5   4   2     1498.83     1445.05     24.57 o 
  -4   4   2       70.37       52.67      5.25 o 
  -3   4   2     3225.53     3355.85     38.92 o 
  -2   4   2     1243.23     1197.78     21.42 o 
  -1   4   2      910.21      815.94     12.48 o 
   0   4   2     6507.64     6968.82     58.23 o 
   1   4   2    11624.57    12251.62    123.94 o 
   2   4   2      491.07      567.35     13.14 o 
   3   4   2     1167.01     1211.44     18.82 o 
   4   4   2     7124.23     7343.42     99.98 o 
   5   4   2       10.83       -1.29      3.77 o 
   6   4   2        3.22       -4.64      4.64 o 
   7   4   2      499.01      509.08     18.27 o 
   8   4   2      203.78      211.00     14.45 o 
   9   4   2       58.73       47.42     13.92 o 
  10   4   2       53.40       66.48     15.46 o 
 -10   5   2      127.68      151.52     18.55 o 
  -9   5   2      137.64      140.18     16.49 o 
  -8   5   2       34.02       48.96     11.85 o 
  -7   5   2       29.41       28.06      7.68 o 
  -6   5   2      497.26      539.39     13.57 o 
  -5   5   2      869.45      907.74     14.42 o 
  -4   5   2      105.09       95.66      4.19 o 
  -3   5   2       44.94       49.10      4.74 o 
  -2   5   2     1867.43     2082.15     34.16 o 
  -1   5   2     6117.89     6442.34     75.56 o 
   0   5   2     1221.05     1332.59     16.54 o 
   1   5   2      344.88      334.35      9.82 o 
   2   5   2     3342.52     3699.25     47.82 o 
   3   5   2        0.35       -1.34      2.87 o 
   4   5   2      282.76      256.82      9.15 o 
   5   5   2        0.48       -3.61      4.01 o 
   6   5   2      228.50      210.24      9.41 o 
   7   5   2       14.88       14.98      7.31 o 
   8   5   2       72.77       82.46     13.40 o 
   9   5   2        1.27       -5.15     10.82 o 
  10   5   2        3.96        0.52     11.85 o 
 -10   6   2       74.28       77.31     14.95 o 
  -9   6   2        8.19       23.71      8.38 o 
  -8   6   2       10.14       22.14      7.63 o 
  -7   6   2        0.04        2.58      6.00 o 
  -6   6   2        4.06        4.08      4.34 o 
  -5   6   2      368.79      379.83      8.25 o 
  -4   6   2      460.70      461.01     17.78 o 
  -3   6   2       32.42       45.05      4.34 o 
  -2   6   2      357.64      415.39     12.63 o 
  -1   6   2      494.13      432.62      9.50 o 
   0   6   2     3561.65     3471.89     38.14 o 
   1   6   2        0.19        0.11      3.45 o 
   2   6   2        3.19       -3.70      3.70 o 
   3   6   2     2423.08     2497.17     34.83 o 
   4   6   2       87.93       91.83      5.85 o 
   5   6   2       82.96       60.44      4.54 o 
   6   6   2     1462.19     1381.94     28.24 o 
   7   6   2      530.10      545.79     23.71 o 
   8   6   2       10.45       10.31      9.28 o 
   9   6   2      205.66      207.70     18.55 o 
  -9   7   2      113.25      121.51     19.07 o 
  -8   7   2       82.09      107.52      9.16 o 
  -7   7   2      212.78      226.30     12.88 o 
  -6   7   2      108.26       93.80     12.88 o 
  -5   7   2     1005.82      919.58     22.36 o 
  -4   7   2     2631.87     2603.20     38.14 o 
  -3   7   2      116.52      132.06      6.62 o 
  -2   7   2      286.28      300.68     11.11 o 
  -1   7   2       53.82       49.26      4.64 o 
   0   7   2        5.48       11.51      3.66 o 
   1   7   2        3.66       -5.53      6.96 o 
   2   7   2     2500.57     2454.77     34.09 o 
   3   7   2      319.26      327.83      9.32 o 
   4   7   2      109.35      102.86      7.99 o 
   5   7   2      209.24      183.69     11.11 o 
   6   7   2       74.39       72.14      8.92 o 
   7   7   2       27.03       32.80      5.68 o 
   8   7   2        0.00       -1.26      5.60 o 
   9   7   2        0.49       -5.98      5.98 o 
  -9   8   2       35.57       34.25      9.84 o 
  -8   8   2       23.68       22.01      8.76 o 
  -7   8   2      272.49      263.33     34.53 o 
  -6   8   2       90.70       94.03      9.61 o 
  -5   8   2      174.49      221.83     12.37 o 
  -4   8   2      646.68      685.89     24.48 o 
  -3   8   2      760.98      740.71     19.07 o 
  -2   8   2        1.36       -4.54      4.54 o 
  -1   8   2       11.88        9.45      4.17 o 
   0   8   2       30.86       33.42      4.64 o 
   1   8   2      273.57      286.12     11.64 o 
   2   8   2     2337.10     2312.55     41.10 o 
   3   8   2       39.52       36.72     12.88 o 
   4   8   2        8.05       13.04      6.18 o 
   5   8   2      602.86      636.58     29.12 o 
   6   8   2      141.91      148.60     11.11 o 
   7   8   2       65.38       74.39     10.31 o 
   8   8   2      128.18      140.99     15.46 o 
   9   8   2       20.32       -9.76     10.57 o 
  -9   9   2       10.71       -4.66      8.72 o 
  -8   9   2      101.70      106.51     18.04 o 
  -7   9   2       47.20       48.78      9.24 o 
  -6   9   2      104.58      116.61     10.55 o 
  -5   9   2      138.70      137.26     12.63 o 
  -4   9   2      229.46      216.79     12.01 o 
  -3   9   2      769.68      752.12     25.25 o 
  -2   9   2      437.50      396.19     19.07 o 
  -1   9   2      749.91      764.32     15.95 o 
   0   9   2      394.97      410.78     12.27 o 
   1   9   2     2802.28     2690.50     47.11 o 
   2   9   2       78.12       79.08      8.19 o 
   3   9   2      483.79      428.64     15.29 o 
   4   9   2      190.19      186.98     20.87 o 
   5   9   2        0.92        3.63      6.90 o 
   6   9   2       22.63       18.39      8.19 o 
   7   9   2       15.26        7.39      8.56 o 
   8   9   2        9.69       11.78      8.92 o 
  -8  10   2        7.98       12.69      9.39 o 
  -7  10   2        7.37        8.25      9.79 o 
  -6  10   2       74.10       72.17     11.60 o 
  -5  10   2       11.80        7.29      7.18 o 
  -4  10   2      101.96       92.19      9.24 o 
  -3  10   2        4.53       -6.16      6.16 o 
  -2  10   2     1027.28      939.57     23.65 o 
  -1  10   2      292.99      296.91     11.21 o 
   0  10   2      347.31      323.47     13.66 o 
   1  10   2      566.76      543.76     44.32 o 
   2  10   2     1417.55     1323.73     29.66 o 
   3  10   2       17.05       18.55      7.29 o 
   4  10   2      118.70      113.90     10.34 o 
   5  10   2      413.91      390.37     16.76 o 
   6  10   2        1.45       -1.35      8.76 o 
   7  10   2       38.26       41.39     10.31 o 
   8  10   2      351.21      391.64     23.97 o 
  -7  11   2       74.68       87.50     11.96 o 
  -6  11   2       87.15       99.24     11.44 o 
  -5  11   2       31.32       18.01      7.99 o 
  -4  11   2       17.79        6.21      7.26 o 
  -3  11   2       60.65       74.72      9.45 o 
  -2  11   2      527.05      540.43     18.91 o 
  -1  11   2       16.82       18.62      6.14 o 
   0  11   2      547.56      510.74     25.25 o 
   1  11   2      250.56      220.58     18.04 o 
   2  11   2       44.41       32.03      7.78 o 
   3  11   2      182.86      173.89     18.04 o 
   4  11   2      114.81      102.29     10.75 o 
   5  11   2       93.85       72.41     12.37 o 
   6  11   2      249.34      275.94     23.97 o 
   7  11   2       30.52       49.61     10.57 o 
  -7  12   2       34.72       41.80     10.34 o 
  -6  12   2        3.76        7.67      8.66 o 
  -5  12   2        2.76        4.64      8.02 o 
  -4  12   2       86.76       85.19     10.38 o 
  -3  12   2       79.62       92.72     12.63 o 
  -2  12   2       60.36       72.58     14.95 o 
  -1  12   2       90.28       84.52     13.92 o 
   0  12   2      801.19      799.87     32.47 o 
   1  12   2       74.68       65.97     12.37 o 
   2  12   2       23.81       17.63      7.83 o 
   3  12   2      135.37      152.39     12.37 o 
   4  12   2      160.92      160.02     12.69 o 
   5  12   2       10.41       22.20      9.09 o 
   6  12   2        0.90       11.20      8.88 o 
   7  12   2        6.02        6.14      9.29 o 
  -6  13   2       11.36       23.39     10.57 o 
  -5  13   2       55.26       64.32     11.11 o 
  -4  13   2       19.89       17.52      8.75 o 
  -3  13   2      160.80      137.53     12.74 o 
  -2  13   2      385.53      367.60     17.48 o 
  -1  13   2      602.88      608.67     29.38 o 
   0  13   2        1.06       17.52     11.34 o 
   1  13   2       49.88       51.54     13.40 o 
   2  13   2      213.12      205.12     19.58 o 
   3  13   2        0.52       -7.19      7.63 o 
   4  13   2        1.47       -6.96      8.02 o 
   5  13   2        8.77       14.38     10.57 o 
   6  13   2        0.18       -8.36      8.72 o 
  -5  14   2       17.28       17.52     13.92 o 
  -4  14   2      158.37      171.40     14.56 o 
  -3  14   2       25.38       33.50      9.84 o 
  -2  14   2       47.56       44.32     14.43 o 
   1  14   2       23.30       10.82     12.88 o 
   2  14   2        2.18       -4.64     11.85 o 
   3  14   2       96.86      126.27     18.55 o 
   4  14   2       67.75       80.16     19.84 o 
  -3  15   2       12.11       39.68     15.46 o 
  -2  15   2       14.91       14.95     14.43 o 
   1  15   2      273.05      335.51     26.28 o 
   2  15   2        0.39      -10.82     12.37 o 
   3  15   2       57.07       31.95     15.46 o 
 -11   1   3        1.59      -10.34     10.34 o 
 -10   1   3        1.82       13.06     10.55 o 
  -9   1   3        1.55        4.69      9.29 o 
  -8   1   3       35.02       48.10     10.02 o 
  -7   1   3        3.36      -10.31     10.31 o 
  -6   1   3     1185.62     1163.28     23.01 o 
  -5   1   3      171.57      122.47      6.74 o 
  -4   1   3      668.71      615.66     18.17 o 
  -3   1   3     1915.45     1861.69     24.22 o 
  -2   1   3     7840.67     7811.59     90.51 o 
  -1   1   3      452.73      494.49      9.04 o 
   0   1   3       40.75       36.43      1.73 o 
   1   1   3    10552.33    11173.77    135.83 o 
   2   1   3      424.96      419.61      8.33 o 
   3   1   3     1007.42     1011.63     14.82 o 
   4   1   3     1539.42     1593.13     25.99 o 
   5   1   3     1374.21     1387.27     36.72 o 
   6   1   3      763.36      806.04     18.58 o 
   7   1   3      706.79      727.11     32.47 o 
   8   1   3      187.76      184.62     21.90 o 
   9   1   3       32.05       34.33     15.72 o 
  10   1   3        9.08        3.87      9.84 o 
 -11   2   3        3.74        6.70     16.49 o 
 -10   2   3       23.45       12.23     10.86 o 
  -9   2   3       11.51       12.65      9.39 o 
  -8   2   3        0.35       -5.55      7.99 o 
  -7   2   3      546.58      531.45     19.11 o 
  -6   2   3     2179.25     2160.04     35.80 o 
  -5   2   3      220.39      202.85      8.63 o 
  -4   2   3     5845.22     6002.94     82.92 o 
  -3   2   3      355.79      350.94      8.32 o 
  -2   2   3     1796.65     1772.98     21.02 o 
  -1   2   3      174.25      188.70      2.83 o 
   0   2   3     2058.17     2171.39     17.41 o 
   1   2   3     3149.05     3311.82     30.73 o 
   2   2   3      460.16      501.35     11.49 o 
   3   2   3      238.39      273.55      7.34 o 
   4   2   3     2338.51     2313.57     41.78 o 
   5   2   3       14.37       18.22      4.44 o 
   6   2   3     1523.88     1506.86     27.37 o 
   7   2   3        7.60       27.87      8.19 o 
   8   2   3      467.90      454.69     19.64 o 
   9   2   3       35.49       65.25     11.28 o 
  10   2   3      132.11      174.02     15.25 o 
 -10   3   3       50.02       54.47     11.81 o 
  -9   3   3       38.32       53.95     12.37 o 
  -8   3   3        3.93        8.09      7.83 o 
  -7   3   3        2.86       -5.15      6.53 o 
  -6   3   3      112.93      112.61      9.78 o 
  -5   3   3      165.74      157.43      7.51 o 
  -4   3   3     4011.79     4502.63     77.80 o 
  -3   3   3       44.78       51.42      3.05 o 
  -2   3   3     1372.91     1283.17     14.35 o 
  -1   3   3     1984.19     1934.88     21.69 o 
   0   3   3      133.47      135.30      3.88 o 
   1   3   3     5201.74     5580.06     54.36 o 
   2   3   3     1850.42     1875.19     22.71 o 
   3   3   3     1641.75     1714.96     25.88 o 
   4   3   3     3155.79     3469.33     61.40 o 
   5   3   3      316.87      323.02      9.90 o 
   6   3   3      115.67      130.89      7.78 o 
   7   3   3       68.41       71.12      9.24 o 
   8   3   3       14.82       31.87      9.09 o 
   9   3   3       11.97       16.37      9.61 o 
  10   3   3       75.69      106.17     18.04 o 
 -10   4   3        0.06       12.88     13.40 o 
  -9   4   3        7.64        2.06     11.34 o 
  -8   4   3       67.86       71.42      9.61 o 
  -7   4   3      100.87       91.12     11.08 o 
  -6   4   3       26.34       15.46      4.94 o 
  -5   4   3      121.54      136.87      7.24 o 
  -4   4   3      218.06      217.81      6.33 o 
  -3   4   3     1155.25     1283.79     16.68 o 
  -2   4   3       50.20       22.21      3.28 o 
  -1   4   3     2620.06     2731.99     27.20 o 
   0   4   3      359.27      284.54      5.21 o 
   1   4   3     3686.67     3741.30     36.50 o 
   2   4   3      572.90      610.12     13.30 o 
   3   4   3        1.94        0.45      2.01 o 
   4   4   3      116.14      112.75      6.05 o 
   5   4   3       35.58       34.90      4.74 o 
   6   4   3      174.07      181.11     13.14 o 
   7   4   3       15.04        6.66      7.04 o 
   8   4   3       41.07       37.17      9.16 o 
   9   4   3        0.08        9.79     11.85 o 
  10   4   3        3.35       16.49     13.40 o 
 -10   5   3      117.83      126.27     18.04 o 
  -9   5   3      146.12      150.49     17.01 o 
  -8   5   3       99.87      115.96     14.43 o 
  -7   5   3       89.36       62.70      9.53 o 
  -6   5   3      279.97      287.55      8.75 o 
  -5   5   3      287.10      320.29      8.11 o 
  -4   5   3      326.98      366.04      7.48 o 
  -3   5   3      295.65      277.17      9.45 o 
  -2   5   3      117.95      121.06      7.15 o 
  -1   5   3      168.57      236.29      5.34 o 
   0   5   3       12.52       28.22      3.36 o 
   1   5   3      934.68      868.94     25.25 o 
   2   5   3      890.73     1031.62     16.26 o 
   3   5   3      323.31      296.52     10.02 o 
   4   5   3        0.38       -0.62      2.71 o 
   5   5   3      487.41      524.14     12.04 o 
   6   5   3      105.11      118.47      9.29 o 
   7   5   3      119.95      131.86     15.72 o 
   8   5   3      304.49      258.21     19.58 o 
   9   5   3        0.13        0.52     10.82 o 
  10   5   3       72.79       59.78     14.95 o 
 -10   6   3        0.18       13.92     11.85 o 
  -9   6   3        0.20       -2.26      8.25 o 
  -8   6   3       13.56       18.39      7.26 o 
  -7   6   3        2.61        5.82      6.18 o 
  -6   6   3      802.46      784.58     15.57 o 
  -5   6   3      181.00      197.76      6.70 o 
  -4   6   3     1179.29     1178.14     24.29 o 
  -3   6   3       61.69       45.45      4.41 o 
  -2   6   3     1132.04     1119.16     17.81 o 
  -1   6   3      281.98      312.44      8.22 o 
   0   6   3     1603.44     1782.28     24.76 o 
   1   6   3      842.77      851.02     17.81 o 
   2   6   3     1655.30     1735.73     25.17 o 
   3   6   3      673.40      670.64     13.18 o 
   4   6   3        0.12       -3.46      3.46 o 
   5   6   3       27.35       19.14      3.73 o 
   6   6   3        0.11       18.44      4.59 o 
   7   6   3        1.46        6.18      8.25 o 
   8   6   3       61.95       49.99     11.34 o 
   9   6   3        0.31       12.37     10.82 o 
  -9   7   3       42.05       49.71      8.54 o 
  -8   7   3      178.75      177.83     10.86 o 
  -7   7   3       15.86       30.36     10.57 o 
  -6   7   3      404.08      358.71     19.58 o 
  -5   7   3      783.19      711.74     25.77 o 
  -4   7   3        0.70       -7.26      9.24 o 
  -3   7   3       15.86       13.39      3.92 o 
  -2   7   3     1057.34     1094.61     18.28 o 
  -1   7   3      108.59      116.65      7.09 o 
   0   7   3      214.36      210.25      7.53 o 
   1   7   3     2337.89     2405.76     40.74 o 
   2   7   3       39.03       28.73      3.75 o 
   3   7   3        0.06       -3.91      3.91 o 
   4   7   3      314.01      326.15     12.76 o 
   5   7   3      252.77      254.81     14.17 o 
   6   7   3       31.40       46.41      8.02 o 
   7   7   3        3.70        0.94      4.81 o 
   8   7   3       22.41       23.75      7.47 o 
   9   7   3        2.38       -0.51      6.44 o 
  -9   8   3       17.93       26.80     12.88 o 
  -8   8   3      130.41      113.38     15.98 o 
  -7   8   3        5.25       10.41      7.26 o 
  -6   8   3      103.33       98.95      9.61 o 
  -5   8   3      938.66      887.00     33.24 o 
  -4   8   3      168.51      159.25      9.98 o 
  -3   8   3       22.23       16.30      5.80 o 
  -2   8   3       53.98       60.56      8.08 o 
  -1   8   3     2648.37     2614.52     35.94 o 
   0   8   3        7.83        8.40      3.85 o 
   1   8   3      616.87      595.77     16.39 o 
   2   8   3      905.37      909.04     21.46 o 
   3   8   3       10.24       -4.69      5.06 o 
   4   8   3      445.72      435.42     22.93 o 
   5   8   3       68.31       83.20      8.92 o 
   6   8   3      685.08      634.35     20.03 o 
   7   8   3       37.26       48.53      9.11 o 
   8   8   3        6.36       21.66      8.72 o 
   9   8   3        7.93       -6.15      8.56 o 
  -9   9   3       26.64        8.97     12.63 o 
  -8   9   3       26.77       23.28      9.28 o 
  -7   9   3        0.08        9.00      7.83 o 
  -6   9   3        3.11        4.30      6.68 o 
  -5   9   3      674.55      581.92     18.49 o 
  -4   9   3        2.95        0.13      5.80 o 
  -3   9   3        0.15       -1.58      6.44 o 
  -2   9   3       23.98       23.63      6.20 o 
  -1   9   3      174.69      181.10      8.59 o 
   0   9   3      274.89      242.08      9.31 o 
   1   9   3      277.39      275.70     13.92 o 
   2   9   3      132.29      134.99      9.79 o 
   3   9   3      179.48      161.79     10.75 o 
   4   9   3      164.38      155.69     12.88 o 
   5   9   3      767.20      720.77     21.90 o 
   6   9   3        0.13       -7.10      7.10 o 
   7   9   3        0.16        6.70      8.19 o 
   8   9   3        8.37       25.69      9.65 o 
  -8  10   3       26.40       38.70     10.13 o 
  -7  10   3        5.52        4.38     11.60 o 
  -6  10   3        1.79       -7.10      7.10 o 
  -5  10   3       18.37       24.06      7.99 o 
  -4  10   3       13.84       -3.55      6.37 o 
  -3  10   3       43.81       40.72     12.88 o 
  -2  10   3       16.35       13.32      6.90 o 
  -1  10   3      228.79      216.49     10.01 o 
   0  10   3        1.22        3.09      8.25 o 
   1  10   3      204.58      146.88     14.43 o 
   2  10   3      984.03      864.51     23.12 o 
   3  10   3     1026.19      943.63     29.12 o 
   4  10   3      188.39      181.76     12.20 o 
   5  10   3     1354.94     1270.66     30.75 o 
   6  10   3       81.71       94.72     10.91 o 
   7  10   3       53.02       46.22     10.38 o 
   8  10   3       11.15       46.16     10.93 o 
  -7  11   3       13.14       20.31      9.09 o 
  -6  11   3       95.24      126.33     11.81 o 
  -5  11   3        0.39       -2.62      7.10 o 
  -4  11   3      153.21      138.15     11.44 o 
  -3  11   3      154.92      151.95     11.44 o 
  -2  11   3      884.12      791.46     22.72 o 
  -1  11   3      419.06      377.95     13.89 o 
   0  11   3     1486.70     1407.00     43.29 o 
   1  11   3        5.23       11.85      9.79 o 
   2  11   3      324.45      336.03     15.29 o 
   3  11   3      421.80      360.75     19.07 o 
   4  11   3       56.28       70.12      9.65 o 
   5  11   3        3.84       -6.69      7.26 o 
   6  11   3        5.52       13.46      8.92 o 
   7  11   3       17.30        6.95      9.09 o 
  -7  12   3        0.09        9.28     12.37 o 
  -6  12   3       44.23       51.16     10.18 o 
  -5  12   3       14.49       24.12      8.66 o 
  -4  12   3       27.61       33.65      8.75 o 
  -3  12   3        5.31       10.06      7.46 o 
  -2  12   3       50.63       42.98     13.40 o 
  -1  12   3       13.83       17.07      8.50 o 
   0  12   3        1.51        0.00      9.79 o 
   1  12   3      388.80      406.64     23.71 o 
   2  12   3       60.87       46.38     11.85 o 
   3  12   3       76.54       87.12     13.66 o 
   4  12   3      138.77      157.14     12.76 o 
   5  12   3        2.09        9.28      8.38 o 
   6  12   3       13.42       14.98      9.29 o 
  -6  13   3       14.08        9.79     12.88 o 
  -5  13   3       13.51       13.88      8.88 o 
  -4  13   3       34.65       38.97      9.48 o 
  -3  13   3       10.62        3.09      8.15 o 
  -2  13   3       71.16       63.77     10.20 o 
   0  13   3        0.02       -9.79      9.79 o 
   1  13   3       25.95       12.88     11.85 o 
   2  13   3        6.46        4.12     10.82 o 
   3  13   3       43.33       34.51      9.53 o 
   4  13   3        4.03       -1.49     14.17 o 
   5  13   3       23.66       34.68     10.02 o 
   6  13   3        2.20        2.34      9.65 o 
  -5  14   3        5.42        6.18     12.37 o 
  -4  14   3       10.78       15.62      9.45 o 
  -3  14   3       29.92       38.76     12.63 o 
  -2  14   3        1.79        2.06     11.85 o 
   0  14   3        8.14        7.22     11.85 o 
   1  14   3       79.51      124.21     17.52 o 
   2  14   3        0.94       -1.55     12.37 o 
   3  14   3      737.41      751.43     35.56 o 
   4  14   3        9.81       11.60      9.84 o 
  -3  15   3       32.27       16.49     14.95 o 
   1  15   3      340.56      373.14     27.32 o 
   2  15   3       25.10       -5.67     12.88 o 
   3  15   3       75.65       78.34     17.52 o 
 -11   0   4       12.56       -3.61     15.46 o 
 -10   0   4      303.46      309.75     27.83 o 
  -9   0   4      263.40      296.86     25.77 o 
  -8   0   4       14.64       -8.25     10.82 o 
  -7   0   4      382.58      331.39     22.68 o 
  -6   0   4      687.90      609.18     26.80 o 
  -5   0   4        8.50       -5.67      6.70 o 
  -4   0   4        6.64       -2.06      5.15 o 
  -3   0   4       97.11       78.97      5.10 o 
  -2   0   4    16556.00    16423.42    266.03 o 
  -1   0   4     1442.65     1641.78     28.79 o 
   0   0   4     4458.97     4394.67    111.58 o 
   1   0   4    28203.75    28599.64    659.69 o 
   2   0   4     4513.71     4234.19     71.43 o 
   3   0   4     3552.11     3858.37    237.33 o 
   4   0   4      682.60      770.47     18.77 o 
   5   0   4     3401.19     3284.82    102.82 o 
   6   0   4      145.55      142.25     14.95 o 
   7   0   4     1052.53     1045.20     40.20 o 
   8   0   4       60.11       43.29     14.43 o 
   9   0   4      252.75      253.05     24.22 o 
  10   0   4        0.82        1.55     14.43 o 
 -11   1   4       28.93        1.28     11.28 o 
 -10   1   4       93.15       91.86     13.48 o 
  -9   1   4      232.80      236.23     16.72 o 
  -8   1   4      265.17      258.60     15.85 o 
  -7   1   4       20.37       -5.41      8.02 o 
  -6   1   4      739.53      654.75     16.37 o 
  -5   1   4      698.80      657.63     14.67 o 
  -4   1   4     1453.92     1571.86     25.59 o 
  -3   1   4     3410.25     3612.04     44.00 o 
  -2   1   4     2911.64     2825.56     34.27 o 
  -1   1   4     1693.49     1700.76     13.26 o 
   0   1   4     1887.45     1959.17     27.38 o 
   1   1   4      461.87      472.74      6.28 o 
   2   1   4    11808.46    11880.00    136.83 o 
   3   1   4      203.81      178.42      5.54 o 
   4   1   4       15.91        7.19     10.21 o 
   5   1   4     1804.39     1805.27     38.72 o 
   6   1   4      548.27      566.11     15.27 o 
   7   1   4      159.62      163.28     12.39 o 
   8   1   4      519.06      500.81     20.40 o 
   9   1   4      142.38      161.05     14.03 o 
  10   1   4        0.01       22.07     10.55 o 
 -11   2   4       68.51       41.23     19.07 o 
 -10   2   4       29.13       29.40     11.44 o 
  -9   2   4        5.42       16.65      9.39 o 
  -8   2   4      355.95      345.30     17.48 o 
  -7   2   4       75.85      102.52     10.18 o 
  -6   2   4      243.55      184.17      9.81 o 
  -5   2   4        4.32       -3.62      3.62 o 
  -4   2   4      614.85      719.16     14.48 o 
  -3   2   4      304.29      327.87     11.07 o 
  -2   2   4      760.63      673.67     17.55 o 
  -1   2   4        1.35        1.69      1.01 o 
   0   2   4       21.36       22.68      1.22 o 
   1   2   4     9585.15    10385.70     85.62 o 
   2   2   4      123.00      101.85      5.15 o 
   3   2   4      450.74      553.62     11.11 o 
   4   2   4      266.04      287.79      9.02 o 
   5   2   4        0.25        2.90      3.94 o 
   6   2   4        0.44       12.00      7.81 o 
   7   2   4      363.17      346.70     16.02 o 
   8   2   4       16.44       32.82      9.53 o 
   9   2   4       32.03       40.44     10.55 o 
  10   2   4       81.67      125.51     14.16 o 
 -10   3   4       34.70       31.64     11.23 o 
  -9   3   4      214.72      247.08     16.57 o 
  -8   3   4       78.86       80.46     10.38 o 
  -7   3   4       10.01        6.70      6.92 o 
  -6   3   4     1279.97     1241.01     25.99 o 
  -5   3   4     1018.78     1032.82     19.33 o 
  -4   3   4     2487.10     2441.89     45.00 o 
  -3   3   4     2549.81     2481.39     29.35 o 
  -2   3   4      467.88      483.49      9.49 o 
  -1   3   4      197.84      216.49      6.92 o 
   0   3   4    17417.48    18384.07    158.09 o 
   1   3   4     4270.17     4296.19     36.54 o 
   2   3   4       15.95       15.12      2.60 o 
   3   3   4     2615.57     2659.36     38.38 o 
   4   3   4     1639.43     1573.67     31.33 o 
   5   3   4        2.99       -3.64      3.64 o 
   6   3   4      895.57      844.87     22.92 o 
   7   3   4      231.45      217.44     13.35 o 
   8   3   4       39.08       29.18      9.02 o 
   9   3   4       10.80       13.93      9.61 o 
  10   3   4      348.94      366.44     27.32 o 
 -10   4   4      126.10      137.09     18.55 o 
  -9   4   4       72.47       45.87     13.92 o 
  -8   4   4       18.68       43.33      9.02 o 
  -7   4   4       46.38       52.69      8.50 o 
  -6   4   4        9.73        1.69      4.54 o 
  -5   4   4      624.11      619.63     13.86 o 
  -4   4   4      838.43      761.48     12.07 o 
  -3   4   4     5234.88     5220.50     58.98 o 
  -2   4   4     1590.57     1817.10     30.38 o 
  -1   4   4     7215.26     7447.63     76.95 o 
   0   4   4     4302.23     4524.25     47.05 o 
   1   4   4      401.33      347.07      6.33 o 
   2   4   4      314.35      329.07      6.08 o 
   3   4   4       48.11       54.80      3.06 o 
   4   4   4        6.40       13.78      3.31 o 
   5   4   4      820.11      854.04     17.03 o 
   6   4   4     1442.53     1374.23     31.28 o 
   7   4   4       29.45       39.54     10.31 o 
   8   4   4        4.45       15.25      8.66 o 
   9   4   4      203.28      190.18     19.07 o 
  10   4   4        9.85       11.85     13.40 o 
 -10   5   4      159.63      187.60     20.10 o 
  -9   5   4      129.27      155.42     11.59 o 
  -8   5   4      528.12      583.54     19.58 o 
  -7   5   4       82.56       79.83      7.17 o 
  -6   5   4      296.13      301.75      8.86 o 
  -5   5   4      666.91      629.98     11.46 o 
  -4   5   4      692.03      751.61     11.71 o 
  -3   5   4      137.64      115.32      7.22 o 
  -2   5   4       59.47       42.60      3.12 o 
  -1   5   4      458.99      564.53      8.79 o 
   0   5   4     7502.44     8099.37    116.61 o 
   1   5   4     4173.53     4185.41     53.14 o 
   2   5   4      121.62      139.53      5.52 o 
   3   5   4        0.61       -2.22      3.45 o 
   4   5   4     2183.70     2280.83     29.01 o 
   5   5   4      494.36      506.70     12.00 o 
   6   5   4      570.74      565.53     17.90 o 
   7   5   4       48.67       58.41      8.79 o 
   8   5   4        7.20        9.79     10.31 o 
   9   5   4       79.82       71.64     14.43 o 
 -10   6   4        8.74       44.32     13.92 o 
  -9   6   4      258.80      245.57     14.03 o 
  -8   6   4        2.83        6.96      6.96 o 
  -7   6   4       52.89       66.20      7.83 o 
  -6   6   4      427.62      415.81     11.09 o 
  -5   6   4      662.13      686.36     11.63 o 
  -4   6   4       30.58       33.71      6.96 o 
  -3   6   4        0.08       -3.14      3.14 o 
  -2   6   4       80.79       90.76      4.13 o 
  -1   6   4        4.65        7.62      2.18 o 
   0   6   4      110.53      121.38      7.29 o 
   1   6   4      105.54       89.23      6.16 o 
   2   6   4      548.29      515.47     10.73 o 
   3   6   4      480.70      464.88     10.89 o 
   4   6   4       76.80       86.77      7.26 o 
   5   6   4        0.70       -3.25      3.25 o 
   6   6   4      600.76      595.29     17.24 o 
   7   6   4       23.15       16.82      6.90 o 
   8   6   4        7.21        0.52      9.79 o 
   9   6   4      129.30      130.91     15.98 o 
  -9   7   4       81.28       98.95     12.88 o 
  -8   7   4      127.50      159.69     10.71 o 
  -7   7   4      774.24      808.87     35.82 o 
  -6   7   4       17.56        5.67      8.76 o 
  -5   7   4       47.65       52.05     10.31 o 
  -4   7   4     1382.37     1317.13     22.50 o 
  -3   7   4       95.48      100.24      8.81 o 
  -2   7   4     3295.19     3401.44     38.78 o 
  -1   7   4     3975.35     3931.20     43.88 o 
   0   7   4       28.73       32.18      5.06 o 
   1   7   4     1132.82     1142.61     23.29 o 
   2   7   4      807.60      757.22     14.07 o 
   3   7   4      401.27      437.04     10.87 o 
   4   7   4      103.23       97.53     11.60 o 
   5   7   4      361.52      369.53     14.39 o 
   6   7   4      237.50      196.88     17.01 o 
   7   7   4       13.96       14.06      6.18 o 
   8   7   4      112.51      128.95     10.15 o 
   9   7   4      105.07       84.73     10.27 o 
  -8   8   4       33.85       37.62     12.37 o 
  -7   8   4       84.34       74.22     12.37 o 
  -6   8   4       51.92       47.71      7.92 o 
  -5   8   4      134.82      167.90     22.68 o 
  -4   8   4       12.38       16.20      6.37 o 
  -3   8   4      288.95      275.99     12.01 o 
  -2   8   4        3.31       -1.90      3.37 o 
  -1   8   4      315.66      305.65     14.10 o 
   0   8   4       84.55       82.21      7.10 o 
   1   8   4       11.39       13.92      7.22 o 
   2   8   4       44.15       74.77     11.60 o 
   3   8   4       24.97       16.95      6.00 o 
   4   8   4      130.60      136.73      9.84 o 
   5   8   4      342.92      319.24     14.39 o 
   6   8   4        1.97       -5.35      6.73 o 
   7   8   4        5.89        5.84      7.83 o 
   8   8   4       50.41       55.56     16.75 o 
   9   8   4       32.80       27.40     10.02 o 
  -9   9   4       17.28        4.12     14.95 o 
  -8   9   4       39.33       12.39     10.57 o 
  -7   9   4      131.87      142.76     11.81 o 
  -6   9   4      392.93      411.76     16.51 o 
  -5   9   4        5.58        5.88      6.53 o 
  -4   9   4       13.09        0.77      9.02 o 
  -3   9   4       29.52       38.57      6.90 o 
  -2   9   4      556.85      561.00     23.97 o 
  -1   9   4      691.03      656.11     14.56 o 
   0   9   4      281.56      261.13     11.84 o 
   1   9   4      132.64      132.31      9.09 o 
   2   9   4      725.70      685.70     19.11 o 
   3   9   4     1133.01     1074.68     25.48 o 
   4   9   4      474.37      505.49     21.65 o 
   5   9   4       35.06       53.95      8.72 o 
   6   9   4      148.95      156.19     12.39 o 
   7   9   4      563.14      556.14     20.77 o 
   8   9   4      156.48      172.26     22.16 o 
  -8  10   4      117.05      126.65     12.90 o 
  -7  10   4      248.95      286.47     15.82 o 
  -6  10   4        6.55        5.06      7.63 o 
  -5  10   4      109.89      121.04     10.86 o 
  -4  10   4       22.60       18.28      7.04 o 
  -3  10   4      117.90      113.85      9.76 o 
  -2  10   4      563.13      536.11     17.65 o 
  -1  10   4      486.70      465.53     14.37 o 
   0  10   4       64.93       49.48     10.31 o 
   1  10   4        0.18       -7.22      7.22 o 
   2  10   4      770.52      720.40     20.93 o 
   3  10   4       74.28       82.57      9.48 o 
   4  10   4      957.16      963.77     36.59 o 
   5  10   4       87.33      141.08     11.81 o 
   6  10   4      311.02      332.53     16.94 o 
   7  10   4      236.58      240.41     16.75 o 
   8  10   4      134.09      164.10     35.56 o 
  -7  11   4        9.09       10.34     13.66 o 
  -6  11   4      149.82      172.98     13.06 o 
  -5  11   4      249.65      253.61     14.93 o 
  -4  11   4      159.07      173.53     12.37 o 
  -3  11   4       78.02       93.96      9.82 o 
  -2  11   4      259.07      204.87     16.49 o 
  -1  11   4      144.72      150.23      9.20 o 
   0  11   4        0.13        0.52      9.28 o 
   1  11   4        8.67        2.06      8.76 o 
   2  11   4      264.05      232.03     13.10 o 
   3  11   4      231.85      262.18     14.21 o 
   4  11   4       16.98       32.06      8.38 o 
   5  11   4        0.02        4.24      7.83 o 
   6  11   4      133.84      126.25     12.37 o 
   7  11   4        0.71       -2.96      8.56 o 
  -7  12   4       28.93       30.41     13.92 o 
  -6  12   4        1.36       -6.18      8.38 o 
  -5  12   4        8.67       16.35      8.56 o 
  -4  12   4        0.57        9.42      7.83 o 
  -3  12   4       64.55       83.39     10.18 o 
  -2  12   4       96.20       84.02     10.38 o 
  -1  12   4      154.52      134.11     11.64 o 
   0  12   4       13.67        4.12      9.79 o 
   1  12   4       17.08       24.74     10.82 o 
   2  12   4       73.84       64.42     13.40 o 
   3  12   4      118.96      148.03     12.01 o 
   4  12   4      125.22      155.88     12.74 o 
   5  12   4       28.19       18.32      8.92 o 
   6  12   4        0.47        3.87      8.38 o 
  -6  13   4        7.99       17.01     12.37 o 
  -5  13   4       13.79       21.73      8.92 o 
  -4  13   4      102.22      119.84     27.32 o 
  -3  13   4       45.52       47.40      9.84 o 
  -2  13   4        1.60        5.00      7.83 o 
   0  13   4       51.13       40.20     13.40 o 
   1  13   4      271.04      290.68     22.16 o 
   2  13   4      199.77      220.07     20.10 o 
   3  13   4       16.61       11.60      8.75 o 
   4  13   4       59.17       59.65     10.71 o 
   5  13   4      197.81      222.12     15.82 o 
  -5  14   4        2.59      -11.34     11.34 o 
  -4  14   4       19.40       26.65      9.82 o 
  -3  14   4       12.12       24.50     13.14 o 
  -2  14   4       47.20       31.44     13.92 o 
   0  14   4       15.51        9.28     11.85 o 
   1  14   4       32.11       36.59     13.92 o 
   2  14   4      215.28      267.48     23.19 o 
   3  14   4        9.72       17.01     13.92 o 
   4  14   4      144.05      139.67     18.55 o 
  -3  15   4       41.92       39.17     15.98 o 
   1  15   4       10.93       34.53     15.46 o 
   2  15   4        6.05      -12.88     12.88 o 
 -11   1   5        8.24       -9.25     10.75 o 
 -10   1   5        2.42        9.55     10.38 o 
  -9   1   5       13.28        7.90      9.29 o 
  -8   1   5        5.11       -2.11     12.37 o 
  -7   1   5      136.36      102.89     10.75 o 
  -6   1   5       19.79        5.50      5.72 o 
  -5   1   5      325.23      272.15      9.92 o 
  -4   1   5      398.85      334.16     13.17 o 
  -3   1   5     3686.60     4112.26     49.80 o 
  -2   1   5     2650.70     2616.22     24.16 o 
  -1   1   5      931.88      980.98      9.76 o 
   0   1   5    19152.17    19342.98    223.47 o 
   1   1   5    19652.59    18915.63    193.46 o 
   2   1   5     9253.27     8952.78    168.05 o 
   3   1   5       45.80       56.18      3.87 o 
   4   1   5       12.53        9.47      4.33 o 
   5   1   5        0.30        6.64      4.52 o 
   6   1   5       97.68      113.13     15.73 o 
   7   1   5      348.61      346.27     16.92 o 
   8   1   5      251.34      248.73     16.02 o 
   9   1   5       77.66       89.14     12.57 o 
  10   1   5       44.50       40.69     11.81 o 
 -11   2   5       33.25       12.88     17.01 o 
 -10   2   5       40.71       38.52     11.59 o 
  -9   2   5      253.93      271.49     25.00 o 
  -8   2   5        3.00       -7.83      7.83 o 
  -7   2   5      413.93      444.29     17.48 o 
  -6   2   5       49.56       47.43      7.04 o 
  -5   2   5      113.10      113.26      6.64 o 
  -4   2   5        0.64       -5.11      5.11 o 
  -3   2   5        5.67        7.47      2.10 o 
  -2   2   5        1.43       -0.25      1.57 o 
  -1   2   5      834.01      846.23      9.79 o 
   0   2   5     3336.61     3497.99     36.17 o 
   1   2   5      278.50      288.11      6.37 o 
   2   2   5      640.94      665.25     10.01 o 
   3   2   5     1383.61     1388.54     26.21 o 
   4   2   5     1642.70     1886.37     29.85 o 
   5   2   5        0.12       -0.82      4.14 o 
   6   2   5      251.98      253.96     13.47 o 
   7   2   5       52.32       42.31      8.92 o 
   8   2   5       45.68       30.38      9.61 o 
   9   2   5       51.83       37.30     10.49 o 
  10   2   5      209.71      220.65     16.76 o 
 -10   3   5        0.10       -7.33     14.95 o 
  -9   3   5      190.45      211.16     15.62 o 
  -8   3   5       23.86       40.07      9.02 o 
  -7   3   5      767.55      748.43     22.52 o 
  -6   3   5     1306.96     1355.26     25.27 o 
  -5   3   5       58.37       60.83      5.34 o 
  -4   3   5      754.47      846.34     25.89 o 
  -3   3   5      179.87      175.55      9.07 o 
  -2   3   5      109.79       75.25      3.38 o 
  -1   3   5     1914.13     2039.78     19.15 o 
   0   3   5     1372.80     1513.03     13.71 o 
   1   3   5    14911.76    16119.47    155.41 o 
   2   3   5      871.67      918.76     10.21 o 
   3   3   5     2529.59     2522.84     36.89 o 
   4   3   5      975.70     1034.71     22.95 o 
   5   3   5       10.11       16.31      4.44 o 
   6   3   5        1.52       12.03      6.44 o 
   7   3   5       17.80       21.23      7.83 o 
   8   3   5       15.18       19.39      8.66 o 
   9   3   5       28.22       39.11     18.55 o 
  10   3   5       60.03       73.18     17.01 o 
 -10   4   5       66.10       70.09     15.98 o 
  -9   4   5        5.16        3.09     11.34 o 
  -8   4   5      175.60      203.62     14.23 o 
  -7   4   5       69.55       63.16      8.88 o 
  -6   4   5        1.19       -4.38      4.38 o 
  -5   4   5       28.82       10.90      3.54 o 
  -4   4   5     3870.62     3913.14     45.75 o 
  -3   4   5      363.82      390.00     10.56 o 
  -2   4   5       23.13       19.24      2.15 o 
  -1   4   5     4680.44     4972.65     52.36 o 
   0   4   5     3723.13     4058.22     43.95 o 
   1   4   5      931.53      863.51     10.46 o 
   2   4   5      572.71      595.61      8.00 o 
   3   4   5        7.25       29.14      2.87 o 
   4   4   5       11.28       18.74      3.66 o 
   5   4   5        0.01       -1.05      3.85 o 
   6   4   5       31.69       44.53      7.26 o 
   7   4   5       76.06      103.86     14.69 o 
   8   4   5        3.48        0.11      8.05 o 
   9   4   5        5.61       18.04     12.37 o 
  10   4   5        3.46       21.13     14.43 o 
 -10   5   5      134.23      176.26     19.58 o 
  -9   5   5        5.51       13.40     11.85 o 
  -8   5   5      269.88      299.31     14.16 o 
  -7   5   5       30.98       34.21      5.86 o 
  -6   5   5      405.77      378.60      9.51 o 
  -5   5   5        9.17       -0.69      3.31 o 
  -4   5   5      359.43      353.21      7.59 o 
  -3   5   5      513.05      521.10      9.81 o 
  -2   5   5     4426.07     4677.46     50.25 o 
  -1   5   5      631.81      700.43     10.21 o 
   0   5   5     2794.46     2911.98     37.89 o 
   1   5   5     1256.02     1377.74     20.12 o 
   2   5   5      605.72      542.60     13.10 o 
   3   5   5      728.87      643.22     10.06 o 
   4   5   5      455.51      473.60      9.23 o 
   5   5   5       67.32       69.27      4.80 o 
   6   5   5       34.56       67.00     10.31 o 
   7   5   5        0.22       -5.67      8.25 o 
   8   5   5        0.66       -9.28      9.79 o 
   9   5   5       11.42       21.13     11.85 o 
 -10   6   5      104.13      135.55     17.52 o 
  -9   6   5       79.57       79.37     14.43 o 
  -8   6   5        2.70       -6.37      6.37 o 
  -7   6   5      118.22      134.54     10.31 o 
  -6   6   5       12.39       11.21      4.64 o 
  -5   6   5      197.60      176.61      6.23 o 
  -4   6   5      934.18      891.68     19.89 o 
  -3   6   5      359.24      402.89     13.14 o 
  -2   6   5      315.07      333.71      7.38 o 
  -1   6   5      260.29      274.49      6.13 o 
   0   6   5     1430.75     1449.42     26.21 o 
   1   6   5      454.15      468.39     17.23 o 
   2   6   5      759.85      809.24     14.35 o 
   3   6   5     1816.11     1815.96     29.22 o 
   4   6   5       21.82       16.12      6.96 o 
   5   6   5       86.21       88.14      5.47 o 
   6   6   5        0.25        5.52     11.34 o 
   7   6   5        9.77        8.52      6.53 o 
   8   6   5      109.98      104.88     10.18 o 
   9   6   5        7.75       -6.32      7.83 o 
  -9   7   5      236.30      222.13     17.52 o 
  -8   7   5        1.57       14.54     11.85 o 
  -7   7   5      395.10      391.60     13.62 o 
  -6   7   5        1.95        0.00      8.25 o 
  -5   7   5      396.18      369.01     19.07 o 
  -4   7   5      275.66      263.59      9.81 o 
  -3   7   5      754.74      729.09     14.34 o 
  -2   7   5        0.49       -2.62      3.76 o 
  -1   7   5     1176.43     1160.18     16.06 o 
   0   7   5     1013.44     1043.95     21.66 o 
   1   7   5        0.60       -0.54      2.78 o 
   2   7   5      171.82      155.70      6.98 o 
   3   7   5      121.11      107.60      6.07 o 
   4   7   5      325.01      331.22     22.16 o 
   5   7   5      425.55      393.68     14.94 o 
   6   7   5       25.82       27.32     10.31 o 
   7   7   5       62.46       70.93      7.91 o 
   8   7   5       79.07       88.45      8.92 o 
   9   7   5       14.90       34.26      8.51 o 
  -8   8   5       67.47       77.31     13.92 o 
  -7   8   5      274.13      291.71     19.58 o 
  -6   8   5      129.89      146.57     26.80 o 
  -5   8   5     2914.27     2790.20     64.94 o 
  -4   8   5     1517.07     1468.23     30.14 o 
  -3   8   5      187.69      174.00     10.55 o 
  -2   8   5     2051.55     1950.44     25.02 o 
  -1   8   5        3.58       -3.76      3.76 o 
   0   8   5        0.20       -0.45      4.54 o 
   1   8   5      300.56      298.55     12.01 o 
   2   8   5     2756.21     2808.75     39.55 o 
   3   8   5       79.21       92.69     10.05 o 
   4   8   5       97.26       97.70      8.92 o 
   5   8   5      121.18      139.43     10.57 o 
   6   8   5       26.02       28.23      8.19 o 
   7   8   5      222.81      226.95     14.43 o 
   8   8   5       29.48       37.55      9.65 o 
   9   8   5        0.05       -8.75      8.75 o 
  -9   9   5       11.11       -4.64     13.92 o 
  -8   9   5      119.42      133.45     26.28 o 
  -7   9   5       16.83       19.14      8.15 o 
  -6   9   5        7.23       13.29      7.41 o 
  -5   9   5        3.91        0.12      6.70 o 
  -4   9   5       63.42       66.95      8.36 o 
  -3   9   5       94.29       95.92      8.51 o 
  -2   9   5      149.61      143.42      7.73 o 
  -1   9   5      103.75      110.68      6.94 o 
   0   9   5        4.22        5.49      5.27 o 
   1   9   5      255.03      243.26     16.49 o 
   2   9   5      392.38      374.84     14.21 o 
   3   9   5      302.48      282.71     13.30 o 
   4   9   5       34.23       30.53     13.14 o 
   5   9   5      233.56      223.64     13.30 o 
   6   9   5       39.83       41.75      9.11 o 
   7   9   5        3.90       20.33      8.92 o 
   8   9   5       42.09       49.74     10.55 o 
  -8  10   5        0.18       20.84      9.09 o 
  -7  10   5        0.65        3.35     10.05 o 
  -6  10   5        5.76       -3.91      7.73 o 
  -5  10   5       17.52       12.18      7.41 o 
  -4  10   5        0.52       -4.12      6.20 o 
  -3  10   5       77.28       79.22      9.02 o 
  -2  10   5      400.95      376.10     15.12 o 
  -1  10   5     1569.96     1460.28     25.08 o 
   0  10   5      192.54      172.16     10.75 o 
   1  10   5        0.68       -7.22      7.22 o 
   2  10   5       32.27       19.70      7.26 o 
   3  10   5        0.01        0.09      6.37 o 
   4  10   5      515.95      483.76     17.85 o 
   5  10   5      114.85      113.04     11.60 o 
   6  10   5        7.14       19.84      8.75 o 
   7  10   5       47.52       50.52     10.38 o 
   8  10   5      132.78      158.01     14.39 o 
  -7  11   5      133.20      127.81     12.84 o 
  -6  11   5        0.04        2.34      7.99 o 
  -5  11   5      517.74      526.45     26.80 o 
  -4  11   5       51.63       64.33      9.45 o 
  -3  11   5      814.89      812.29     34.53 o 
  -2  11   5       29.10       32.96      8.19 o 
  -1  11   5        0.14        5.91      6.90 o 
   0  11   5       23.79       24.74     10.31 o 
   1  11   5       49.13       53.08     11.85 o 
   2  11   5      168.03      183.99     15.98 o 
   3  11   5       17.98       22.60      7.63 o 
   4  11   5        2.32       -6.53      6.53 o 
   5  11   5       39.45       36.20     11.85 o 
   6  11   5      132.84      169.49     13.66 o 
   7  11   5        9.35       20.27      9.45 o 
  -7  12   5      150.00      140.18     18.55 o 
  -6  12   5        1.66        2.33      8.36 o 
  -5  12   5        0.01        6.21      7.99 o 
  -4  12   5      206.93      200.35     14.95 o 
  -3  12   5        5.40        2.63     13.40 o 
  -2  12   5      109.49      104.09     10.75 o 
  -1  12   5       72.93       83.50     10.57 o 
   0  12   5       79.07       79.37     13.92 o 
   1  12   5       34.43       30.92     11.85 o 
   2  12   5       31.77       29.89     11.34 o 
   3  12   5        0.20       -2.32     10.05 o 
   4  12   5       65.60       68.10     11.85 o 
   5  12   5       96.74      105.22     11.96 o 
   6  12   5        1.88       -2.00     10.82 o 
  -6  13   5       14.87        1.03     12.37 o 
  -5  13   5      205.82      218.18     15.09 o 
  -4  13   5        4.71        6.12      8.19 o 
  -3  13   5       17.32       15.30      9.53 o 
  -2  13   5      155.95      119.05     17.01 o 
  -1  13   5      108.24      119.05     16.49 o 
   0  13   5       13.51        3.09     10.82 o 
   1  13   5       12.91       21.13     11.85 o 
   2  13   5        6.67        4.12     10.82 o 
   3  13   5       41.50       56.69     14.43 o 
   4  13   5       13.06       15.66     13.66 o 
   5  13   5       17.89       25.29     10.02 o 
  -4  14   5       29.93       17.26      9.65 o 
  -3  14   5       93.18       91.31     11.81 o 
  -2  14   5       52.19       44.84     14.43 o 
   0  14   5        3.49        1.55     11.85 o 
   1  14   5       40.50       50.51     14.95 o 
   2  14   5       45.01       54.63     14.95 o 
   3  14   5       47.78       70.09     16.49 o 
   4  14   5       90.25       89.16     18.04 o 
   0  15   5       98.60      120.08     18.55 o 
   1  15   5       23.48       19.58     14.95 o 
   2  15   5      106.68      129.88     20.10 o 
 -11   0   6       48.12       30.41     17.52 o 
 -10   0   6      426.50      448.38     30.92 o 
  -9   0   6      399.93      422.61     28.35 o 
  -8   0   6        0.32      -11.34     11.34 o 
  -7   0   6      172.48      121.63     15.98 o 
  -6   0   6     2965.52     2826.36     77.82 o 
  -5   0   6      697.71      615.37     24.74 o 
  -4   0   6     1408.55     1642.60     69.06 o 
  -3   0   6     1252.07     1478.63     43.55 o 
  -2   0   6     1548.33     1796.96     36.59 o 
  -1   0   6     5800.21     5549.42    131.68 o 
   0   0   6    13978.80    13372.65    243.26 o 
   1   0   6     4522.50     4358.91     73.07 o 
   2   0   6     1025.54      991.84     20.41 o 
   3   0   6     2119.62     2017.98     37.72 o 
   4   0   6      901.10      839.75     20.41 o 
   5   0   6        0.28       -1.03      7.22 o 
   6   0   6        4.50       -8.76      8.76 o 
   7   0   6     1489.83     1400.30     48.96 o 
   8   0   6      154.53      166.47     19.07 o 
   9   0   6       23.79       27.83     14.43 o 
  10   0   6      124.34       92.25     19.07 o 
 -11   1   6        2.44      -10.18     10.18 o 
 -10   1   6      125.06      155.15     15.31 o 
  -9   1   6      100.62      111.41     12.76 o 
  -8   1   6      136.99      118.54     12.20 o 
  -7   1   6        8.68       -7.41      7.41 o 
  -6   1   6       56.31       31.63      6.44 o 
  -5   1   6     1929.41     1861.74     30.75 o 
  -4   1   6      143.53      106.49      5.75 o 
  -3   1   6      886.03      995.03     14.82 o 
  -2   1   6       71.31       77.34      3.10 o 
  -1   1   6      860.68      857.66     11.64 o 
   0   1   6       24.23       19.93      2.92 o 
   1   1   6    15196.67    16381.98    189.25 o 
   2   1   6       22.28        9.53      2.32 o 
   3   1   6        9.46        4.12      2.58 o 
   4   1   6     1597.88     1470.67     24.89 o 
   5   1   6     1765.25     1740.24     51.21 o 
   6   1   6       80.02       56.66      8.66 o 
   7   1   6      966.14      931.96     26.77 o 
   8   1   6       32.47       62.05     10.75 o 
   9   1   6       45.56       50.13     11.07 o 
  10   1   6       62.87       72.75     12.57 o 
 -10   2   6      150.45      140.04     15.72 o 
  -9   2   6      311.65      314.91     17.97 o 
  -8   2   6      107.46      104.93     11.44 o 
  -7   2   6       85.03       76.52     19.58 o 
  -6   2   6     2135.67     2139.89     35.60 o 
  -5   2   6     2768.90     2727.82     41.85 o 
  -4   2   6       10.24        2.74      3.25 o 
  -3   2   6      989.00     1040.65     14.00 o 
  -2   2   6     6801.72     6839.12     68.37 o 
  -1   2   6        9.61       11.07      2.58 o 
   0   2   6      456.23      525.08      6.92 o 
   1   2   6     3038.80     3171.13     29.20 o 
   2   2   6     3156.90     3197.03     37.81 o 
   3   2   6        3.71        8.15      3.25 o 
   4   2   6      724.49      764.16     15.57 o 
   5   2   6       50.69       66.56      5.85 o 
   6   2   6      207.87      193.37      9.81 o 
   7   2   6       20.20       36.89      8.92 o 
   8   2   6       52.66       63.15     16.49 o 
   9   2   6        2.85        1.94      9.79 o 
  10   2   6       17.39       33.33     11.28 o 
 -10   3   6       40.06       28.65     12.88 o 
  -9   3   6        3.88       21.61      9.39 o 
  -8   3   6        2.39        5.22      8.15 o 
  -7   3   6      253.89      296.19     14.68 o 
  -6   3   6        7.56       13.23     10.65 o 
  -5   3   6      143.39      158.74      7.81 o 
  -4   3   6      154.39      148.41     10.86 o 
  -3   3   6     1252.60     1312.37     57.07 o 
  -2   3   6       33.26       34.51      2.19 o 
  -1   3   6     3349.48     3439.29     35.20 o 
   0   3   6    20131.78    21162.24    171.72 o 
   1   3   6       95.39       93.79      3.61 o 
   2   3   6      163.33      113.18      3.64 o 
   3   3   6     5083.66     5041.03     58.71 o 
   4   3   6        3.47        8.86      6.70 o 
   5   3   6      317.70      308.02     10.31 o 
   6   3   6      414.78      409.17     15.66 o 
   7   3   6       66.21       69.42     14.95 o 
   8   3   6      170.79      154.87     12.84 o 
   9   3   6      291.59      259.99     17.12 o 
  10   3   6        2.00       12.37     13.92 o 
 -10   4   6       57.56       67.52     15.98 o 
  -9   4   6       48.83       30.41     13.92 o 
  -8   4   6      847.79      864.97     19.21 o 
  -7   4   6      319.53      349.24     11.48 o 
  -6   4   6      226.09      213.07      7.73 o 
  -5   4   6       35.50       22.03      3.65 o 
  -4   4   6     1224.66     1114.64     15.92 o 
  -3   4   6     1970.60     2009.79     24.66 o 
  -2   4   6     1895.24     1945.75     22.57 o 
  -1   4   6      145.43      140.76      3.56 o 
   0   4   6       10.81       28.16      3.59 o 
   1   4   6      284.71      267.93      4.97 o 
   2   4   6     2752.14     2627.90     32.41 o 
   3   4   6        4.06        4.44      2.44 o 
   4   4   6        0.28       -2.82      2.82 o 
   5   4   6        4.89       -0.80      3.85 o 
   6   4   6      442.84      437.89     17.52 o 
   7   4   6       10.60       11.73      7.41 o 
   8   4   6      194.17      179.10     13.79 o 
   9   4   6        5.88        6.18     11.85 o 
  10   4   6        5.71        5.15     12.88 o 
 -10   5   6       20.49       45.35     14.43 o 
  -9   5   6        0.47        6.18     11.34 o 
  -8   5   6       14.49       27.42      7.41 o 
  -7   5   6      114.75      136.16     10.47 o 
  -6   5   6      251.50      262.42      8.43 o 
  -5   5   6       83.21       71.64      4.61 o 
  -4   5   6      522.20      523.47      9.45 o 
  -3   5   6      354.21      332.06      6.92 o 
  -2   5   6     2156.13     2067.56     27.71 o 
  -1   5   6      440.02      427.36      7.57 o 
   0   5   6        1.12       -2.40      2.40 o 
   1   5   6      105.38      123.68      5.50 o 
   2   5   6      596.84      593.53     14.03 o 
   3   5   6     2176.69     2259.49     28.05 o 
   4   5   6      238.90      241.44      6.73 o 
   5   5   6       11.36        1.60      3.52 o 
   6   5   6      903.01      842.43     21.13 o 
   7   5   6      133.29      139.67     14.43 o 
   8   5   6       69.09       63.91     12.88 o 
   9   5   6      168.59      172.14     18.04 o 
 -10   6   6      458.84      449.93     26.80 o 
  -9   6   6        0.39        1.55     10.82 o 
  -8   6   6        1.54       -0.52      6.56 o 
  -7   6   6      974.78      991.73     27.06 o 
  -6   6   6      803.44      813.07     15.87 o 
  -5   6   6      778.45      745.20     12.55 o 
  -4   6   6      369.32      396.99     22.16 o 
  -3   6   6     1761.28     1645.21     29.72 o 
  -2   6   6     2966.26     3240.02     36.61 o 
  -1   6   6      209.73      201.26      5.66 o 
   0   6   6       75.92       72.86      4.31 o 
   1   6   6     2624.62     2562.35     34.87 o 
   2   6   6       33.65       38.36      3.94 o 
   3   6   6      368.45      353.35     17.01 o 
   4   6   6      164.14      146.84      9.85 o 
   5   6   6        0.24       -3.52      3.52 o 
   6   6   6      139.78      136.38      9.45 o 
   7   6   6       12.51        7.44      6.53 o 
   8   6   6       23.04        9.57      9.28 o 
   9   6   6        0.89        2.58     10.82 o 
  -9   7   6        0.35        2.58      9.28 o 
  -8   7   6      280.05      270.87     12.84 o 
  -7   7   6      393.34      378.94     13.35 o 
  -6   7   6      108.41       94.32     11.85 o 
  -5   7   6     1067.65     1085.40     32.47 o 
  -4   7   6      121.55      120.55      8.56 o 
  -3   7   6        7.53       16.08      6.90 o 
  -2   7   6     1640.78     1669.02     21.58 o 
  -1   7   6      277.45      248.87      6.76 o 
   0   7   6      201.99      148.58      6.12 o 
   1   7   6     1219.75     1178.36     19.00 o 
   2   7   6     1748.26     1783.85     26.96 o 
   3   7   6       97.56      102.95      6.28 o 
   4   7   6     1213.34     1149.31     25.15 o 
   5   7   6      132.41      134.00     13.92 o 
   6   7   6        6.59        5.36      5.15 o 
   7   7   6      130.12      132.67      9.76 o 
   8   7   6       44.04       64.25      8.54 o 
   9   7   6       13.65        8.25      9.79 o 
  -8   8   6      335.96      327.78     21.13 o 
  -7   8   6        5.44        9.79     10.31 o 
  -6   8   6      122.31      152.04     13.92 o 
  -5   8   6      880.61      880.89     30.67 o 
  -4   8   6      292.36      318.62     13.47 o 
  -3   8   6     1191.29     1105.84     46.64 o 
  -2   8   6       11.26        7.84      6.28 o 
  -1   8   6     2385.35     2288.61     28.18 o 
   0   8   6      540.12      572.81     16.02 o 
   1   8   6      835.42      748.85     25.77 o 
   2   8   6       90.60       85.30      5.68 o 
   3   8   6      168.04      170.90     10.38 o 
   4   8   6      400.17      363.62     16.75 o 
   5   8   6        1.30       -0.26      6.20 o 
   6   8   6       70.58       53.55      9.09 o 
   7   8   6       13.18       21.37     12.37 o 
   8   8   6        0.01       -3.61      8.38 o 
   9   8   6       27.17       47.42     15.46 o 
  -8   9   6       19.83       24.11     14.17 o 
  -7   9   6      316.66      280.74     15.04 o 
  -6   9   6        5.72        7.81      7.04 o 
  -5   9   6       40.28       32.45      7.63 o 
  -4   9   6      416.93      412.35     17.27 o 
  -3   9   6      249.02      256.36     21.90 o 
  -2   9   6       46.47       42.33      5.73 o 
  -1   9   6       60.17       64.00      7.26 o 
   0   9   6      424.61      406.05     16.49 o 
   1   9   6      284.01      310.78     18.04 o 
   2   9   6       87.12       99.90      8.88 o 
   3   9   6      313.37      302.48     21.65 o 
   4   9   6      112.11      101.38      9.48 o 
   5   9   6      487.38      457.43     17.67 o 
   6   9   6      128.79      142.64     16.49 o 
   7   9   6       42.84       45.71     10.02 o 
   8   9   6        6.67       12.11      9.48 o 
  -8  10   6      176.37      147.65     21.90 o 
  -7  10   6        7.88        8.06      7.92 o 
  -6  10   6        8.12        2.83      7.29 o 
  -5  10   6      446.78      424.01     38.65 o 
  -4  10   6      316.99      328.32     15.20 o 
  -3  10   6       58.82       59.86      8.15 o 
  -2  10   6      351.17      306.99     11.21 o 
  -1  10   6      802.00      861.79     22.76 o 
   0  10   6        3.03       -1.64      6.00 o 
   1  10   6       38.59       49.48     10.31 o 
   2  10   6      156.38      158.06     10.91 o 
   3  10   6        1.23        4.90      6.56 o 
   4  10   6      122.32      131.41     11.11 o 
   5  10   6        0.16        9.90      7.83 o 
   6  10   6       25.69       34.79      9.11 o 
   7  10   6        3.43       10.57      9.11 o 
   8  10   6       67.68       61.55     11.66 o 
  -7  11   6       21.91       20.77      9.24 o 
  -6  11   6      100.88      124.99     11.81 o 
  -5  11   6       41.33       42.08     17.01 o 
  -4  11   6        1.47        1.88      6.73 o 
  -3  11   6      235.91      221.98     13.47 o 
  -2  11   6       53.00       46.88      8.38 o 
  -1  11   6     1484.97     1444.01     32.73 o 
   0  11   6      171.67      179.35     15.98 o 
   1  11   6       36.13       40.72     10.82 o 
   2  11   6      160.17      138.12     14.95 o 
   3  11   6        4.03        6.74      7.26 o 
   4  11   6        1.07        5.57      7.41 o 
   5  11   6      176.91      198.56     13.83 o 
   6  11   6       46.83       57.66     10.57 o 
   7  11   6       54.15       51.21     10.93 o 
  -7  12   6       65.19       68.55     15.46 o 
  -6  12   6        3.74        2.63      8.19 o 
  -5  12   6        0.04       -4.54      8.76 o 
  -4  12   6       98.69       83.85     10.49 o 
  -3  12   6      491.27      460.22     18.34 o 
  -2  12   6       44.60       55.39      9.29 o 
  -1  12   6      604.56      636.35     21.66 o 
   0  12   6       71.50       82.46     13.92 o 
   1  12   6      340.89      324.69     22.16 o 
   2  12   6        7.83        4.12      9.79 o 
   3  12   6        3.22       -6.96      7.29 o 
   4  12   6        0.18        2.81      8.76 o 
   5  12   6       46.97       57.91     13.66 o 
   6  12   6        3.76        5.07      8.92 o 
  -6  13   6       66.49       71.12     15.46 o 
  -5  13   6        9.25       15.59      9.79 o 
  -4  13   6       38.43       23.19      9.24 o 
  -3  13   6        2.24        0.53      7.46 o 
  -2  13   6       45.09       72.15     14.95 o 
  -1  13   6      252.50      308.71     23.19 o 
   0  13   6      112.40      116.48     15.98 o 
   1  13   6        0.23       -3.61     10.31 o 
   2  13   6      234.13      245.84     20.62 o 
   3  13   6      125.62      146.37     18.04 o 
   4  13   6        3.53        1.05      8.72 o 
   5  13   6       38.11       34.37     10.75 o 
  -4  14   6       18.86       20.64     13.66 o 
  -3  14   6      139.26      149.98     20.10 o 
  -2  14   6        2.82       -1.03     11.34 o 
   0  14   6       16.93       17.52     12.37 o 
   1  14   6      129.02      155.65     19.07 o 
   2  14   6      115.30      119.05     18.55 o 
   3  14   6        0.77       -9.79     12.37 o 
   4  14   6        3.09       -1.55     13.40 o 
   0  15   6        0.03       10.82     13.40 o 
   1  15   6        0.97       -3.09     12.37 o 
   2  15   6       68.78       49.99     16.49 o 
 -11   1   7        4.24       -7.65     10.91 o 
 -10   1   7        0.15       24.40     10.91 o 
  -9   1   7       20.84       19.84      9.84 o 
  -8   1   7        2.67       -7.99      7.99 o 
  -7   1   7       59.59       42.24      9.11 o 
  -6   1   7       49.31       29.03      9.28 o 
  -5   1   7      737.37      655.97     14.98 o 
  -4   1   7     1273.51     1285.24     22.12 o 
  -3   1   7       57.77       30.95      2.23 o 
  -2   1   7     5019.37     4777.48     93.88 o 
  -1   1   7      241.47      257.56      5.41 o 
   0   1   7      461.56      485.19     14.27 o 
   1   1   7     5998.71     6143.49     69.68 o 
   2   1   7     1346.48     1268.85     15.56 o 
   3   1   7       91.41       71.72      4.05 o 
   4   1   7      151.85      145.66      7.73 o 
   5   1   7      210.95      193.12      7.85 o 
   6   1   7       31.74       29.27      6.59 o 
   7   1   7      223.70      307.69     16.58 o 
   8   1   7       78.32      101.23     12.01 o 
   9   1   7        0.91       15.81      9.82 o 
  10   1   7       12.57       37.39     14.43 o 
 -10   2   7       18.94       15.29     10.75 o 
  -9   2   7       36.15       44.76     10.71 o 
  -8   2   7      117.02       81.56     10.91 o 
  -7   2   7     1077.44     1024.02     27.47 o 
  -6   2   7       78.05       75.02      7.43 o 
  -5   2   7       18.73       24.09      4.74 o 
  -4   2   7      404.80      421.34      8.05 o 
  -3   2   7       65.40       40.27      2.82 o 
  -2   2   7      551.43      530.02      6.49 o 
  -1   2   7     3674.11     3569.01     49.76 o 
   0   2   7     3522.64     3762.84     51.87 o 
   1   2   7     3269.33     3441.48     40.11 o 
   2   2   7      597.89      575.09      7.89 o 
   3   2   7       34.81       61.51      4.66 o 
   4   2   7      836.35      777.72     20.04 o 
   5   2   7      340.74      305.42     10.70 o 
   6   2   7        9.77       13.00      6.73 o 
   7   2   7      692.01      734.06     23.32 o 
   8   2   7      296.50      280.83     16.72 o 
   9   2   7        1.18       -1.46      9.24 o 
  10   2   7       56.37       66.11     13.06 o 
 -10   3   7       26.01       17.52     13.92 o 
  -9   3   7       72.20       58.29     11.07 o 
  -8   3   7       85.98       88.34     10.86 o 
  -7   3   7      271.23      248.54     14.16 o 
  -6   3   7        0.01        8.09      7.25 o 
  -5   3   7      455.27      517.94     10.20 o 
  -4   3   7     2084.94     2263.68     28.11 o 
  -3   3   7      914.06      920.71     13.11 o 
  -2   3   7     5199.35     5783.87     55.95 o 
  -1   3   7     3249.14     3388.68     38.66 o 
   0   3   7      229.83      292.56      5.19 o 
   1   3   7      188.66      151.89      3.41 o 
   2   3   7     1043.63      963.63     11.75 o 
   3   3   7      953.70      972.38     21.54 o 
   4   3   7       67.31       58.51      4.78 o 
   5   3   7      170.15      149.99      8.16 o 
   6   3   7        4.06        5.27      6.37 o 
   7   3   7        0.01       -1.19      7.26 o 
   8   3   7        0.01        6.79      8.66 o 
   9   3   7        1.46        0.56      9.09 o 
  10   3   7       54.37       68.03     17.01 o 
 -10   4   7        5.86        9.28     13.40 o 
  -9   4   7       47.62       46.38     14.43 o 
  -8   4   7        0.76       25.25      7.73 o 
  -7   4   7      142.25      152.10      8.15 o 
  -6   4   7      270.63      289.87     11.84 o 
  -5   4   7      255.64      249.47      9.45 o 
  -4   4   7      169.07      191.43      6.11 o 
  -3   4   7      956.08      981.38     13.72 o 
  -2   4   7       31.13       13.88      2.74 o 
  -1   4   7     8336.89     9119.49     88.86 o 
   0   4   7      184.76      163.22      3.70 o 
   1   4   7     1405.87     1301.98     23.76 o 
   2   4   7      941.18     1009.62     11.37 o 
   3   4   7      403.54      434.63      8.42 o 
   4   4   7      581.56      585.08     10.89 o 
   5   4   7       60.84       49.06      4.60 o 
   6   4   7        1.34       -2.94      6.16 o 
   7   4   7        2.23       -3.40      6.81 o 
   8   4   7        1.00        9.50      8.54 o 
   9   4   7        0.63        1.55     11.34 o 
 -10   5   7       47.73       56.69     14.95 o 
  -9   5   7        4.19        1.55     10.82 o 
  -8   5   7      131.87      145.35     10.03 o 
  -7   5   7       37.42       46.58      6.18 o 
  -6   5   7      257.60      226.75     14.69 o 
  -5   5   7      116.81      136.74      5.94 o 
  -4   5   7     1403.38     1391.92     18.85 o 
  -3   5   7      226.90      249.48      5.63 o 
  -2   5   7     2650.48     2667.13     34.56 o 
  -1   5   7      138.14      135.86      5.34 o 
   0   5   7     1706.00     2026.03     27.81 o 
   1   5   7      636.57      727.03     12.59 o 
   2   5   7        0.74       -1.03      4.12 o 
   3   5   7      546.67      529.70      9.20 o 
   4   5   7      171.85      166.74      7.81 o 
   5   5   7        1.58        0.39      3.52 o 
   6   5   7      486.24      421.12     14.58 o 
   7   5   7       12.79       13.41      9.02 o 
   8   5   7        0.02        3.59      7.26 o 
   9   5   7        0.12       10.82     11.85 o 
 -10   6   7       11.54       71.12     14.95 o 
  -9   6   7       57.82       33.50     12.37 o 
  -8   6   7      140.10      138.89     10.02 o 
  -7   6   7       80.18       98.02      8.38 o 
  -6   6   7      177.27      166.56      8.03 o 
  -5   6   7       83.88       89.70      4.82 o 
  -4   6   7      540.76      570.31     11.54 o 
  -3   6   7      182.60      210.96     20.10 o 
  -2   6   7      582.66      645.07     16.22 o 
  -1   6   7       24.61       31.85      3.41 o 
   0   6   7      331.05      319.73      7.87 o 
   1   6   7      657.34      760.67     13.38 o 
   2   6   7        0.32        2.34      2.94 o 
   3   6   7      605.20      600.94     15.67 o 
   4   6   7        3.70       -3.37      3.37 o 
   5   6   7     1055.31     1035.48     22.09 o 
   6   6   7        0.01        3.54      5.57 o 
   7   6   7      155.44      153.58     10.55 o 
   8   6   7       60.73       58.59      8.92 o 
   9   6   7        6.53        8.25     11.34 o 
  -9   7   7        0.06        9.79      9.79 o 
  -8   7   7       16.04       22.16      9.28 o 
  -7   7   7      289.18      275.55     11.96 o 
  -6   7   7        6.63       17.76      5.93 o 
  -5   7   7     2097.09     2073.90     51.02 o 
  -4   7   7      348.23      346.34     18.55 o 
  -3   7   7      610.91      590.21     12.93 o 
  -2   7   7      154.75      156.59      6.00 o 
  -1   7   7      785.23      725.30     13.63 o 
   0   7   7      137.78      143.92      6.29 o 
   1   7   7      963.70      976.74     20.20 o 
   2   7   7     3810.49     3744.65     50.27 o 
   3   7   7     1396.11     1360.51     22.71 o 
   4   7   7       29.27       23.81      6.70 o 
   5   7   7      641.83      596.30     25.25 o 
   6   7   7       14.27       12.30      5.43 o 
   7   7   7        3.38        0.75      5.94 o 
   8   7   7      126.47      127.36     10.15 o 
   9   7   7       76.98       85.04     12.37 o 
  -7   8   7        8.57       14.95      9.79 o 
  -6   8   7      789.34      835.95     29.38 o 
  -5   8   7      541.34      539.48     17.17 o 
  -4   8   7       57.21       87.04      8.36 o 
  -3   8   7     5896.13     5652.95     87.40 o 
  -2   8   7      189.41      210.29      7.47 o 
  -1   8   7     3082.46     3088.13     42.58 o 
   0   8   7      631.99      679.91     21.90 o 
   1   8   7     1743.11     1730.90     31.89 o 
   2   8   7       58.40       51.85      7.10 o 
   3   8   7      537.92      494.90     27.57 o 
   4   8   7      366.00      362.96     14.39 o 
   5   8   7       20.93       34.58      9.02 o 
   6   8   7        5.42       -5.67      6.92 o 
   7   8   7        0.28       -1.24      8.76 o 
   8   8   7       66.87       64.84     10.75 o 
  -8   9   7       41.84       38.65     14.43 o 
  -7   9   7       27.01       40.39     11.34 o 
  -6   9   7       54.60       62.41     20.87 o 
  -5   9   7       11.08       17.85      6.90 o 
  -4   9   7      102.01       95.93      9.09 o 
  -3   9   7       46.26       54.58      7.26 o 
  -2   9   7      551.87      511.36     13.07 o 
  -1   9   7      232.81      254.62     12.20 o 
   0   9   7       62.35       81.00     14.43 o 
   1   9   7      429.02      439.62     21.13 o 
   2   9   7      224.96      208.43     11.48 o 
   3   9   7       71.25       63.11     12.63 o 
   4   9   7       66.96       66.16      8.92 o 
   5   9   7      232.71      232.08     13.63 o 
   6   9   7       29.18       16.87     17.52 o 
   7   9   7       99.72      104.49     11.48 o 
   8   9   7       45.20       44.59     10.38 o 
  -8  10   7       80.86       85.55     17.01 o 
  -7  10   7       34.13       38.71      9.09 o 
  -6  10   7        0.77        0.30      7.46 o 
  -5  10   7       35.23       44.69      8.51 o 
  -4  10   7       55.84       58.02     13.40 o 
  -3  10   7        2.47       -0.83      6.00 o 
  -2  10   7      101.42      116.28      8.58 o 
  -1  10   7       10.00       26.80      6.92 o 
   0  10   7      268.95      262.69     13.92 o 
   1  10   7      156.94      161.83     14.95 o 
   2  10   7      290.06      287.58     19.58 o 
   3  10   7      358.88      354.64     15.31 o 
   4  10   7        5.83       10.82      7.29 o 
   5  10   7       76.94       89.90     10.38 o 
   6  10   7        5.53        9.56      8.19 o 
   7  10   7       18.92       21.79      9.45 o 
  -7  11   7       32.52       28.98      9.39 o 
  -6  11   7        0.11       -2.83      7.78 o 
  -5  11   7       73.48       75.76     10.13 o 
  -4  11   7       22.27       24.41      7.99 o 
  -3  11   7      101.57       86.21      9.65 o 
  -2  11   7      112.94      102.22     10.18 o 
  -1  11   7       60.32       69.26     17.27 o 
   0  11   7      568.05      547.34     26.28 o 
   1  11   7      328.78      334.48     21.13 o 
   2  11   7       23.34       10.31      9.79 o 
   3  11   7      362.45      359.89     20.62 o 
   4  11   7       98.23       82.31     10.34 o 
   5  11   7      118.07      130.55     12.37 o 
   6  11   7       41.80       50.01     10.20 o 
   7  11   7        1.79       -3.61      8.75 o 
  -7  12   7       60.24       76.79     15.98 o 
  -6  12   7       30.82       49.88     10.13 o 
  -5  12   7      105.05       95.01     13.40 o 
  -4  12   7       39.15       44.53      9.09 o 
  -3  12   7       67.59       86.34     10.38 o 
  -2  12   7      123.35      127.30     16.49 o 
  -1  12   7      787.21      849.17     24.91 o 
   0  12   7      185.24      206.67     18.04 o 
   1  12   7        0.05        2.58      9.79 o 
   2  12   7       76.82       77.82     13.92 o 
   3  12   7        6.90        9.28     11.34 o 
   4  12   7       12.66       15.73      8.72 o 
   5  12   7        9.02        3.04      8.56 o 
   6  12   7       18.49       14.20      9.65 o 
  -6  13   7        7.24       -2.06     12.37 o 
  -5  13   7       59.57       71.09     13.92 o 
  -4  13   7        0.86        5.88      8.19 o 
  -3  13   7      125.85      141.21     18.55 o 
  -2  13   7       11.81       14.43     11.34 o 
  -1  13   7       18.57       19.47      8.19 o 
   0  13   7        0.41        1.03     10.82 o 
   1  13   7       56.97       60.82     13.92 o 
   2  13   7       64.95       86.07     15.46 o 
   3  13   7        0.01        8.25     11.85 o 
   4  13   7       19.04       24.22     13.92 o 
   5  13   7       20.08       39.15     10.75 o 
  -4  14   7       33.40       40.58     11.34 o 
  -3  14   7      152.20      172.14     21.13 o 
  -2  14   7        3.15        0.00     12.37 o 
  -1  14   7       15.00        5.67     12.88 o 
   0  14   7       34.77       41.23     13.92 o 
   1  14   7      359.78      360.77     25.77 o 
   2  14   7       24.98       29.89     13.92 o 
   3  14   7        3.16       -7.73     12.37 o 
   4  14   7        2.40        1.03     12.37 o 
   0  15   7       12.30       29.38     14.43 o 
   1  15   7       64.28       41.23     15.46 o 
   2  15   7       18.53       28.86     14.95 o 
 -11   0   8       67.80       59.27     18.55 o 
 -10   0   8       39.37       40.20     16.49 o 
  -9   0   8      316.43      336.03     26.80 o 
  -8   0   8      711.49      668.97     32.98 o 
  -7   0   8      838.58      773.07     32.98 o 
  -6   0   8      174.70      154.10     14.95 o 
  -5   0   8      481.52      477.24     21.65 o 
  -4   0   8     2230.54     2142.96     57.72 o 
  -3   0   8    25779.78    26739.48   1165.28 o 
  -2   0   8      653.45      774.69     25.51 o 
  -1   0   8      793.47      821.33     21.90 o 
   0   0   8    13098.93    13358.35    220.33 o 
   1   0   8    12909.93    12781.80    219.81 o 
   2   0   8     1499.22     1460.59     64.17 o 
   3   0   8        1.56        2.32      4.01 o 
   4   0   8      385.86      418.42     14.39 o 
   5   0   8     2282.82     2337.26     65.97 o 
   6   0   8      818.70      773.59     31.95 o 
   7   0   8      427.87      447.87     26.80 o 
   8   0   8       29.22       30.41     13.40 o 
   9   0   8        0.01       -8.76     12.37 o 
  10   0   8        8.60       18.04     14.95 o 
 -10   1   8      144.87      156.61     15.49 o 
  -9   1   8        7.18        5.88      9.53 o 
  -8   1   8       73.62       50.77     10.20 o 
  -7   1   8       65.41       66.21      9.29 o 
  -6   1   8       35.61       23.97      7.26 o 
  -5   1   8      400.03      382.13     14.03 o 
  -4   1   8     3303.91     3387.32     87.03 o 
  -3   1   8     2173.05     2321.12     34.81 o 
  -2   1   8     6742.77     6662.98     78.47 o 
  -1   1   8     1110.28     1125.68     27.08 o 
   0   1   8     6280.21     6284.46     80.45 o 
   1   1   8      380.38      369.47     12.20 o 
   2   1   8      894.28      843.31     18.05 o 
   3   1   8     2108.67     2273.00     37.50 o 
   4   1   8       39.73       37.73      4.95 o 
   5   1   8      317.59      316.88     11.09 o 
   6   1   8       58.97       65.04      8.75 o 
   7   1   8     1584.18     1548.96     37.35 o 
   8   1   8       15.71       16.33     15.46 o 
   9   1   8       23.83       11.42     10.34 o 
  10   1   8       76.06       70.24     13.12 o 
 -10   2   8       70.31       65.99     17.01 o 
  -9   2   8      157.59      158.74     14.00 o 
  -8   2   8      285.19      273.89     16.14 o 
  -7   2   8      474.48      559.30     26.03 o 
  -6   2   8      222.36      179.51      9.79 o 
  -5   2   8      100.72       94.98      4.99 o 
  -4   2   8      308.93      320.32      6.95 o 
  -3   2   8     5420.80     5717.44     64.30 o 
  -2   2   8      910.07      874.12     11.95 o 
  -1   2   8       46.56       28.80      2.24 o 
   0   2   8     7210.79     7491.28    100.87 o 
   1   2   8     7557.93     7718.67     96.81 o 
   2   2   8        0.75        2.32      1.69 o 
   3   2   8       21.69       24.88      3.24 o 
   4   2   8       44.56       22.16      4.98 o 
   5   2   8      490.48      493.07     13.38 o 
   6   2   8      111.19      117.86     10.02 o 
   7   2   8        4.31       14.53     10.57 o 
   8   2   8       13.85       22.37      9.82 o 
   9   2   8       72.36       76.32     12.01 o 
  10   2   8        9.78       -0.35     10.38 o 
 -10   3   8       14.29        5.15     13.92 o 
  -9   3   8      131.13      135.20     13.63 o 
  -8   3   8        0.05       11.33      9.02 o 
  -7   3   8      218.51      219.09      9.54 o 
  -6   3   8     3481.98     3373.61     47.24 o 
  -5   3   8      124.35      135.92      6.92 o 
  -4   3   8     2957.53     2940.76     35.40 o 
  -3   3   8     1730.94     1928.43     23.97 o 
  -2   3   8     2518.27     2482.46     33.36 o 
  -1   3   8      107.83      130.95      5.04 o 
   0   3   8      108.61      156.35      4.00 o 
   1   3   8        2.92        0.54      1.57 o 
   2   3   8      402.10      392.86      6.50 o 
   3   3   8     1567.85     1547.81     26.85 o 
   4   3   8        8.93        9.67      3.08 o 
   5   3   8     1095.85     1098.39     21.31 o 
   6   3   8      335.95      365.70     15.46 o 
   7   3   8       86.58       86.34     10.38 o 
   8   3   8        8.14       -1.17      8.51 o 
   9   3   8       47.97       41.55     11.00 o 
  10   3   8        9.13        9.79     14.95 o 
 -10   4   8       40.91       59.78     15.98 o 
  -9   4   8      132.41      138.12     18.04 o 
  -8   4   8      513.86      522.27     32.21 o 
  -7   4   8        0.33        8.51      4.85 o 
  -6   4   8      410.34      421.17     11.40 o 
  -5   4   8     4307.08     4189.14     49.71 o 
  -4   4   8     1247.63     1309.99     20.54 o 
  -3   4   8      563.61      582.26      9.75 o 
  -2   4   8      544.79      548.91      7.70 o 
  -1   4   8     1818.05     1711.18     21.01 o 
   0   4   8      702.39      751.29      9.52 o 
   1   4   8        9.79       24.27      2.35 o 
   2   4   8     2444.58     2338.25     25.34 o 
   3   4   8     1219.36     1185.56     14.63 o 
   4   4   8     1124.45     1051.76     16.20 o 
   5   4   8      531.70      514.89     11.15 o 
   6   4   8       32.82       30.75      5.68 o 
   7   4   8        0.61        4.33      8.25 o 
   8   4   8      201.74      194.30     19.07 o 
   9   4   8       78.67       98.44     16.49 o 
 -10   5   8      233.55      252.54     23.71 o 
  -9   5   8        2.43       -3.09     11.34 o 
  -8   5   8       22.82       24.74     11.85 o 
  -7   5   8      182.56      203.65     13.40 o 
  -6   5   8       55.38       60.90      5.82 o 
  -5   5   8      527.63      549.68     10.75 o 
  -4   5   8       20.07       30.77      3.50 o 
  -3   5   8      448.53      424.72      7.85 o 
  -2   5   8      658.94      637.89      9.62 o 
  -1   5   8       98.39       98.03      7.44 o 
   0   5   8      199.63      164.66      5.85 o 
   1   5   8     2132.86     2132.59     29.38 o 
   2   5   8       73.58       79.86      3.54 o 
   3   5   8      604.84      638.43     10.57 o 
   4   5   8       21.62       22.72      3.51 o 
   5   5   8      656.26      647.23     13.94 o 
   6   5   8        3.63       15.62      6.00 o 
   7   5   8       24.00       16.94      7.10 o 
   8   5   8       98.69       94.96      9.98 o 
   9   5   8      110.28      127.82     16.49 o 
  -9   6   8       45.69       53.08     13.40 o 
  -8   6   8       15.25       10.82     10.31 o 
  -7   6   8      140.28      154.58      9.82 o 
  -6   6   8      278.48      301.54     25.00 o 
  -5   6   8        1.71       -3.14      3.14 o 
  -4   6   8     1755.10     1805.12     23.18 o 
  -3   6   8      220.72      214.42      9.09 o 
  -2   6   8      551.89      548.67      9.76 o 
  -1   6   8      745.77      770.78     13.75 o 
   0   6   8     1010.38      993.41     16.94 o 
   1   6   8      561.19      587.89     11.60 o 
   2   6   8      363.53      320.72      8.90 o 
   3   6   8      746.08      766.70     18.40 o 
   4   6   8      481.13      480.80     11.90 o 
   5   6   8      219.56      218.68      8.66 o 
   6   6   8      227.78      207.74     11.07 o 
   7   6   8       88.73      103.22     11.08 o 
   8   6   8        1.78       10.31      7.29 o 
   9   6   8       11.64       -3.09     10.82 o 
  -9   7   8       62.75       49.99     11.85 o 
  -8   7   8      231.30      217.49     16.49 o 
  -7   7   8      127.91      132.56      8.88 o 
  -6   7   8      711.59      716.68     17.02 o 
  -5   7   8        4.49       15.98      8.25 o 
  -4   7   8     7341.33     7254.53    147.40 o 
  -3   7   8      155.38      173.58      8.11 o 
  -2   7   8     1289.04     1236.26     17.41 o 
  -1   7   8     1121.41     1167.59     19.22 o 
   0   7   8        0.83        0.64      3.25 o 
   1   7   8     2559.68     2604.54     44.39 o 
   2   7   8        5.19       10.39      5.64 o 
   3   7   8      289.62      267.33     17.78 o 
   4   7   8       44.48       43.29      9.79 o 
   5   7   8       18.16       21.65      9.28 o 
   6   7   8       24.15       15.16      5.81 o 
   7   7   8      183.03      168.00     10.64 o 
   8   7   8       48.25       71.01      8.92 o 
   9   7   8        6.20       20.10     10.31 o 
  -7   8   8      204.30      282.43     19.07 o 
  -6   8   8       21.04       22.68      9.79 o 
  -5   8   8      253.78      258.14     13.06 o 
  -4   8   8      601.38      620.30     17.90 o 
  -3   8   8     1417.47     1459.54     29.57 o 
  -2   8   8      739.85      727.71     20.90 o 
  -1   8   8      495.81      485.54     16.99 o 
   0   8   8      141.88      134.99     14.69 o 
   1   8   8     1587.89     1524.06     33.76 o 
   2   8   8       77.17       91.09      8.19 o 
   3   8   8       32.18       48.61      7.99 o 
   4   8   8      101.44       95.24     12.63 o 
   5   8   8      234.87      258.74     15.20 o 
   6   8   8       76.66       70.16      9.65 o 
   7   8   8       11.18       17.64      8.19 o 
   8   8   8       18.58       26.28      9.48 o 
  -8   9   8       12.93        7.73     12.88 o 
  -7   9   8      173.03      202.70     27.83 o 
  -6   9   8      246.32      213.12     13.42 o 
  -5   9   8       55.00       66.26      8.51 o 
  -4   9   8      557.42      500.53     16.87 o 
  -3   9   8       19.47        9.46      6.44 o 
  -2   9   8      271.06      227.50      9.81 o 
  -1   9   8     1572.30     1489.05     30.55 o 
   0   9   8       47.14       41.82      6.73 o 
   1   9   8      890.52      840.59     29.38 o 
   2   9   8       23.29       35.56      9.79 o 
   3   9   8     1047.31     1019.38     24.96 o 
   4   9   8      151.50      147.65     11.11 o 
   5   9   8       31.07       28.70      7.99 o 
   6   9   8      128.57      142.88     29.12 o 
   7   9   8       57.86       64.76     10.57 o 
   8   9   8        7.10       19.58     13.40 o 
  -8  10   8       10.89       31.95     14.43 o 
  -7  10   8       34.13       44.46      9.24 o 
  -6  10   8      103.36      119.02     11.27 o 
  -5  10   8      384.65      344.62     32.98 o 
  -4  10   8       39.87       31.16      7.83 o 
  -3  10   8        8.35       -3.03      6.16 o 
  -2  10   8      329.67      315.72     14.20 o 
  -1  10   8      680.68      663.90     19.47 o 
   0  10   8       28.36       21.48      6.73 o 
   1  10   8      212.58      196.88     17.01 o 
   2  10   8      713.32      693.19     28.35 o 
   3  10   8       27.65       20.64      7.26 o 
   4  10   8       24.22       24.22      8.02 o 
   5  10   8      165.55      170.70     22.16 o 
   6  10   8       20.26       16.46      8.92 o 
   7  10   8       97.96       83.51     11.48 o 
  -7  11   8        3.68        6.90      9.28 o 
  -6  11   8        1.36       -5.22     13.14 o 
  -5  11   8       23.39       35.40      8.92 o 
  -4  11   8       86.68       87.45      9.98 o 
  -3  11   8        1.50        2.96      7.10 o 
  -2  11   8      356.27      358.58     20.36 o 
  -1  11   8       94.78       90.02      9.82 o 
   0  11   8        4.41        8.76      9.79 o 
   1  11   8        0.36        3.61      8.76 o 
   2  11   8      104.74      106.17     14.43 o 
   3  11   8        3.64       16.49     10.31 o 
   4  11   8        7.06       13.40      8.02 o 
   5  11   8      582.47      555.56     20.95 o 
   6  11   8        7.08       11.60      9.11 o 
   7  11   8       27.70       26.28      9.84 o 
  -6  12   8      237.06      248.24     15.77 o 
  -5  12   8       61.59       70.90     10.71 o 
  -4  12   8       26.76       17.62     10.57 o 
  -3  12   8       40.55       67.00     14.43 o 
  -2  12   8        8.45        1.03     10.31 o 
  -1  12   8      922.07      901.31     25.67 o 
   0  12   8       36.12       35.56     12.37 o 
   1  12   8       25.45       29.89     11.85 o 
   2  12   8        3.74        4.64      9.79 o 
   3  12   8      330.04      315.41     22.68 o 
   4  12   8       59.33       62.83     10.38 o 
   5  12   8        9.94        2.35      8.72 o 
   6  12   8       26.74       27.10     10.55 o 
  -5  13   8        3.97       -2.65      7.99 o 
  -4  13   8        8.79       12.55     14.17 o 
  -3  13   8       13.96       11.85     11.85 o 
  -2  13   8        1.35       -2.58     10.31 o 
  -1  13   8       14.28       23.58      8.92 o 
   0  13   8        2.30        8.76     10.82 o 
   1  13   8      177.51      167.50     18.55 o 
   2  13   8       97.11       92.25     15.98 o 
   3  13   8      167.87      158.74     19.07 o 
   4  13   8      132.82      115.96     18.55 o 
   5  13   8      204.94      197.91     15.85 o 
  -4  14   8       30.61       53.08     15.46 o 
  -3  14   8        0.43        6.70     12.88 o 
  -2  14   8      164.46      167.50     20.62 o 
  -1  14   8      379.90      372.11     26.28 o 
   0  14   8        0.32      -10.82     10.82 o 
   1  14   8      254.07      266.97     23.19 o 
   2  14   8       77.49       94.83     17.52 o 
   3  14   8      127.30      123.69     19.07 o 
   4  14   8        8.99        9.79     13.40 o 
   0  15   8       50.63       61.33     16.49 o 
   1  15   8        8.24      -12.37     12.88 o 
 -10   1   9        2.55        5.93     10.18 o 
  -9   1   9        0.97        2.90      9.79 o 
  -8   1   9        0.09        6.70      8.19 o 
  -7   1   9      163.62      152.46     11.48 o 
  -6   1   9        5.65        3.22      6.37 o 
  -5   1   9        6.72       11.34      5.47 o 
  -4   1   9        0.10       -3.36      3.36 o 
  -3   1   9      178.24      133.14      6.55 o 
  -2   1   9        2.60       -2.32      2.32 o 
  -1   1   9     4767.24     4608.45     55.27 o 
   0   1   9     1472.38     1428.75     26.93 o 
   1   1   9       92.80      169.40      4.04 o 
   2   1   9       48.49       59.51      3.80 o 
   3   1   9       97.85      105.43      4.41 o 
   4   1   9      545.01      648.32     14.87 o 
   5   1   9        4.07        3.44      4.46 o 
   6   1   9       13.52       10.05      7.29 o 
   7   1   9       35.90       69.56     10.38 o 
   8   1   9      269.62      263.23     16.39 o 
   9   1   9        9.66        0.91      9.98 o 
  10   1   9        3.28        8.83     10.86 o 
 -10   2   9        0.03       -9.98      9.98 o 
  -9   2   9       28.70       32.72     10.38 o 
  -8   2   9       88.72       95.70     11.44 o 
  -7   2   9        9.20       -7.22      7.22 o 
  -6   2   9      133.04      132.10      7.12 o 
  -5   2   9        9.24        8.03      4.08 o 
  -4   2   9      228.97      228.62      5.82 o 
  -3   2   9      776.23      781.76     14.98 o 
  -2   2   9     1963.22     2010.24     24.34 o 
  -1   2   9        0.34        0.22      3.57 o 
   0   2   9     6368.27     6382.24     75.05 o 
   1   2   9      141.55      151.06     16.02 o 
   2   2   9     4855.83     4723.32     48.07 o 
   3   2   9        1.13       -2.46      2.46 o 
   4   2   9      645.12      583.68     13.98 o 
   5   2   9       37.91       44.07      7.29 o 
   6   2   9       16.41       15.29      7.10 o 
   7   2   9       59.14       80.89     10.55 o 
   8   2   9       39.41       42.17     10.18 o 
   9   2   9       22.41       16.15      9.98 o 
  10   2   9        0.31       15.49     10.49 o 
 -10   3   9        3.37       -7.22     13.40 o 
  -9   3   9       14.41       17.31      9.82 o 
  -8   3   9        8.71       11.82     10.57 o 
  -7   3   9        1.25       -3.17      6.66 o 
  -6   3   9     1218.21     1200.97     31.61 o 
  -5   3   9     1527.35     1644.81     26.85 o 
  -4   3   9      202.13      194.41      6.13 o 
  -3   3   9     6349.73     6791.60     76.09 o 
  -2   3   9      535.01      498.84      9.63 o 
  -1   3   9    15974.56    17846.97    193.66 o 
   0   3   9      445.82      549.90     28.96 o 
   1   3   9      521.52      453.70      6.87 o 
   2   3   9     1651.80     1749.65     22.91 o 
   3   3   9       28.95       23.64      3.03 o 
   4   3   9       31.49       33.42      3.76 o 
   5   3   9       60.46       81.99      5.39 o 
   6   3   9       79.03       82.64      9.45 o 
   7   3   9      103.72      100.66     10.91 o 
   8   3   9       11.33        8.49      8.79 o 
   9   3   9        8.66        7.56      9.53 o 
 -10   4   9        0.77        4.64     12.88 o 
  -9   4   9       78.46       62.88     14.43 o 
  -8   4   9      133.98      120.60     12.11 o 
  -7   4   9      163.37      162.68      8.49 o 
  -6   4   9      845.09      862.09     16.97 o 
  -5   4   9      275.52      278.45     11.21 o 
  -4   4   9       85.22       66.89      4.59 o 
  -3   4   9      105.61       72.07      4.44 o 
  -2   4   9      870.87      915.78     12.98 o 
  -1   4   9      234.88      269.81      5.84 o 
   0   4   9        5.13        5.63      2.22 o 
   1   4   9     2101.02     2401.04     29.27 o 
   2   4   9       24.87       25.30      2.60 o 
   3   4   9       24.94       27.43      2.89 o 
   4   4   9      154.73      163.99      6.37 o 
   5   4   9      516.39      552.87     14.21 o 
   6   4   9        0.00       -4.53      4.68 o 
   7   4   9      145.77      144.24     10.13 o 
   8   4   9        1.06       24.22     11.34 o 
   9   4   9        6.85        1.55     12.37 o 
 -10   5   9       32.66       39.68     14.95 o 
  -9   5   9        0.05       12.37     11.85 o 
  -8   5   9        0.01       -7.73      9.79 o 
  -7   5   9      207.42      179.61     10.27 o 
  -6   5   9       97.43       93.30      6.47 o 
  -5   5   9      136.39      149.81      6.41 o 
  -4   5   9      314.25      341.22      8.21 o 
  -3   5   9       10.64        7.02      3.36 o 
  -2   5   9      118.78      112.41      4.19 o 
  -1   5   9     1297.93     1230.03     14.44 o 
   0   5   9       68.92       61.58      3.25 o 
   1   5   9     1208.17     1184.12     15.96 o 
   2   5   9      176.09      172.16      5.06 o 
   3   5   9      243.31      258.24      6.76 o 
   4   5   9      362.06      358.56      8.59 o 
   5   5   9      464.10      473.52     10.68 o 
   6   5   9      392.71      394.73     14.03 o 
   7   5   9        1.28       -5.08      6.00 o 
   8   5   9        8.34       11.85     10.82 o 
   9   5   9       29.08       26.80     12.88 o 
  -9   6   9       11.81        3.09     11.34 o 
  -8   6   9        6.97       -4.64      9.79 o 
  -7   6   9       51.24       69.74      7.78 o 
  -6   6   9       47.31       46.38      6.37 o 
  -5   6   9        1.11       -3.05      3.05 o 
  -4   6   9      962.60      937.02     14.08 o 
  -3   6   9      157.12      164.00      8.51 o 
  -2   6   9      326.72      277.82      9.12 o 
  -1   6   9       83.05       60.72      4.44 o 
   0   6   9     3146.05     3153.19     42.10 o 
   1   6   9       73.39       66.96      4.52 o 
   2   6   9     1085.85     1118.10     24.35 o 
   3   6   9      506.27      535.41     15.49 o 
   4   6   9        2.69       -7.22      7.22 o 
   5   6   9       66.54       72.13      5.49 o 
   6   6   9        8.48       10.79      6.00 o 
   7   6   9      101.80      121.74     10.31 o 
   8   6   9       39.45       53.60     11.85 o 
   9   6   9       67.06       48.96     13.40 o 
  -9   7   9        3.06        1.03      9.79 o 
  -8   7   9        6.42       26.80      9.79 o 
  -7   7   9        0.41       -5.65      7.47 o 
  -6   7   9       19.70       21.52      6.44 o 
  -5   7   9      133.45      170.59     14.43 o 
  -4   7   9      503.19      557.64     22.16 o 
  -3   7   9      549.63      561.37     12.98 o 
  -2   7   9      732.19      771.55     15.02 o 
  -1   7   9       44.37       48.31      7.44 o 
   0   7   9      989.97      967.90     16.95 o 
   1   7   9      199.44      214.78      9.76 o 
   2   7   9      290.61      318.80     26.55 o 
   3   7   9       60.00       75.26      7.65 o 
   4   7   9       23.06        6.70      8.25 o 
   5   7   9       24.79       19.07      9.79 o 
   6   7   9        3.69       -5.32      5.32 o 
   7   7   9       30.95       49.26      7.68 o 
   8   7   9       21.09       23.19      9.79 o 
   9   7   9       30.04       56.69     11.85 o 
  -7   8   9      395.75      448.38     22.16 o 
  -6   8   9       68.69       67.00     11.34 o 
  -5   8   9      858.82      905.53     29.89 o 
  -4   8   9     1179.60     1089.18     47.67 o 
  -3   8   9      153.45      185.23     16.49 o 
  -2   8   9     2635.95     2642.59     45.97 o 
  -1   8   9      424.20      422.89     25.51 o 
   0   8   9     4459.22     4481.69     59.25 o 
   1   8   9      533.38      540.64     22.68 o 
   2   8   9      316.80      301.50     18.04 o 
   3   8   9      360.67      388.45     14.58 o 
   4   8   9       13.00        8.37      6.70 o 
   5   8   9      185.82      208.24     12.39 o 
   6   8   9        8.43        1.03      7.29 o 
   7   8   9      184.46      198.94     18.55 o 
  -8   9   9       15.25       21.13     13.40 o 
  -7   9   9        3.81       11.27      7.78 o 
  -6   9   9        0.71        4.65      7.26 o 
  -5   9   9       46.53       43.79      7.99 o 
  -4   9   9      106.98      111.62      9.61 o 
  -3   9   9        0.21        2.24     10.05 o 
  -2   9   9        5.93        4.12      6.18 o 
  -1   9   9        3.27        5.14      8.50 o 
   0   9   9       31.87       16.34      6.00 o 
   1   9   9      146.09      158.22     13.92 o 
   2   9   9       40.48       44.84     10.31 o 
   3   9   9       56.84       63.97     12.11 o 
   4   9   9       10.12       20.01      7.26 o 
   5   9   9        0.00        2.06      7.29 o 
   6   9   9        1.38        1.80      7.65 o 
   7   9   9       15.34       22.68      8.75 o 
   8   9   9        4.53        8.76     12.88 o 
  -8  10   9        1.59       -3.09     12.88 o 
  -7  10   9       56.24       57.70      9.76 o 
  -6  10   9       92.48       73.98      9.98 o 
  -5  10   9      191.56      196.86     12.47 o 
  -4  10   9      119.63      119.61     19.58 o 
  -3  10   9      153.49      169.10     17.27 o 
  -2  10   9        2.99        4.34      6.37 o 
  -1  10   9        1.44       21.27      6.73 o 
   0  10   9      290.82      285.04     13.66 o 
   1  10   9      215.34      199.97     17.01 o 
   2  10   9        0.09        7.73      8.76 o 
   3  10   9      149.97      145.93     11.30 o 
   4  10   9       10.07       13.40      7.65 o 
   5  10   9       69.28       91.50     10.93 o 
   6  10   9      131.69      131.00     12.63 o 
   7  10   9       61.64       59.29     10.75 o 
  -7  11   9       10.71        6.18     12.88 o 
  -6  11   9        2.28       -2.42      7.78 o 
  -5  11   9      418.16      402.07     17.45 o 
  -4  11   9       16.08       14.62      7.99 o 
  -3  11   9       62.19       55.15     13.40 o 
  -2  11   9       32.38       43.53      8.51 o 
  -1  11   9      108.72      114.08     10.55 o 
   0  11   9        0.85       -6.37      6.37 o 
   1  11   9        1.85       -0.52      8.76 o 
   2  11   9       62.49       71.64     12.88 o 
   3  11   9        4.34        9.28     10.31 o 
   4  11   9      131.39      143.00     12.17 o 
   5  11   9        0.53        6.79      8.56 o 
   6  11   9      307.50      324.73     17.67 o 
  -6  12   9        8.11       21.71      8.92 o 
  -5  12   9      216.70      233.27     15.09 o 
  -4  12   9       36.39       30.94      9.09 o 
  -3  12   9        2.94       18.55     11.34 o 
  -2  12   9       31.20       40.39      9.09 o 
  -1  12   9       15.26       20.87      8.38 o 
   0  12   9       94.22       70.61     13.92 o 
   1  12   9      263.16      258.72     20.62 o 
   2  12   9        5.23        2.58      9.79 o 
   3  12   9       43.18       17.52     11.85 o 
   4  12   9      146.75      163.38     19.07 o 
   5  12   9       47.73       55.56     12.11 o 
   6  12   9       21.22       13.72      9.82 o 
  -5  13   9       72.96       96.14     12.17 o 
  -4  13   9        2.25       12.88     11.85 o 
  -3  13   9       52.07       57.72     14.43 o 
  -2  13   9       20.27        0.00     11.34 o 
  -1  13   9      185.52      176.85     13.66 o 
   0  13   9       95.84      118.54     15.98 o 
   1  13   9       11.98        1.03     10.82 o 
   2  13   9       12.68       20.62     12.37 o 
   3  13   9       63.42       79.88     15.98 o 
   4  13   9        6.12       18.55     13.40 o 
   5  13   9       29.50       42.26     15.46 o 
  -3  14   9      153.14      162.86     21.13 o 
  -2  14   9       17.00       38.65     14.95 o 
  -1  14   9        3.58      -11.85     11.85 o 
   0  14   9        3.60       -1.03     11.34 o 
   1  14   9        3.49        2.58     12.37 o 
   2  14   9        0.99       18.55     13.40 o 
   3  14   9       68.71       57.72     15.98 o 
   0  15   9        0.51      -11.34     11.34 o 
   1  15   9        3.03        5.67     13.92 o 
 -10   0  10        0.49      -13.40     13.40 o 
  -9   0  10      163.06      149.46     20.10 o 
  -8   0  10      196.19      175.23     19.07 o 
  -7   0  10        1.29       -4.12      9.79 o 
  -6   0  10     1204.96     1174.56     40.72 o 
  -5   0  10      286.27      252.02     17.01 o 
  -4   0  10      951.14      810.70     28.35 o 
  -3   0  10     2185.50     2522.30     46.65 o 
  -2   0  10      318.35      334.14     10.75 o 
  -1   0  10     1516.64     1415.79     27.51 o 
   0   0  10     3544.99     3279.13     57.03 o 
   1   0  10      995.80     1054.25     39.17 o 
   2   0  10        1.92        1.80      3.64 o 
   3   0  10    13943.38    14025.16    823.32 o 
   4   0  10      112.29      110.81     11.85 o 
   5   0  10       10.28       14.95      8.76 o 
   6   0  10      262.29      239.14     19.58 o 
   7   0  10      747.78      781.84     35.05 o 
   8   0  10       79.82       63.91     16.49 o 
   9   0  10      111.41      105.14     19.07 o 
  10   0  10       35.80       31.95     17.01 o 
 -10   1  10       20.06       14.61     10.75 o 
  -9   1  10      272.36      307.42     18.21 o 
  -8   1  10      703.77      691.51     23.68 o 
  -7   1  10      352.16      381.95     16.58 o 
  -6   1  10       91.43       58.78      8.19 o 
  -5   1  10      144.45      135.00      9.29 o 
  -4   1  10      114.75      104.46      6.05 o 
  -3   1  10      937.73     1010.85     24.34 o 
  -2   1  10      787.93      782.36     13.47 o 
  -1   1  10     2165.47     2297.61     29.38 o 
   0   1  10       29.90       26.36      7.19 o 
   1   1  10      855.27     1027.27     16.58 o 
   2   1  10     1447.98     1370.95     22.54 o 
   3   1  10     1157.82     1128.03     23.24 o 
   4   1  10     1030.96     1081.16     20.83 o 
   5   1  10       20.86       15.25      5.34 o 
   6   1  10      131.36      136.15      9.10 o 
   7   1  10        0.24       -3.73      8.19 o 
   8   1  10       53.20       57.01     18.55 o 
   9   1  10       19.92       30.53     10.75 o 
  10   1  10        2.57       -3.96      9.61 o 
 -10   2  10        6.26        0.59     10.38 o 
  -9   2  10      182.83      187.09     25.25 o 
  -8   2  10      347.38      313.95     16.92 o 
  -7   2  10       19.77       -7.20      7.26 o 
  -6   2  10       56.31       37.07      4.62 o 
  -5   2  10     2414.04     2397.25     30.11 o 
  -4   2  10      636.33      738.88     20.85 o 
  -3   2  10      169.84      247.50      8.13 o 
  -2   2  10       18.83        2.94      2.06 o 
  -1   2  10     8064.50     8697.20    117.24 o 
   0   2  10        1.47       -4.64      4.64 o 
   1   2  10      183.48      180.67     14.30 o 
   2   2  10     2877.62     3050.33     44.63 o 
   3   2  10     2632.83     2713.23     45.22 o 
   4   2  10      263.95      257.55     10.53 o 
   5   2  10       81.43       76.54      6.83 o 
   6   2  10      150.41      158.09     12.03 o 
   7   2  10      498.12      523.24     25.51 o 
   8   2  10       29.29       17.92      9.45 o 
   9   2  10       56.38       44.19     11.64 o 
  10   2  10       23.73       19.58     17.01 o 
 -10   3  10      151.29      166.98     21.13 o 
  -9   3  10      362.04      357.96     19.43 o 
  -8   3  10       36.80       32.05     12.63 o 
  -7   3  10      127.09      112.93     10.86 o 
  -6   3  10     1065.59     1041.21     18.74 o 
  -5   3  10      647.66      675.85     11.82 o 
  -4   3  10      234.77      239.38      6.27 o 
  -3   3  10     2306.11     2377.98     36.00 o 
  -2   3  10        2.83       -2.01      2.01 o 
  -1   3  10       18.40        7.40      3.72 o 
   0   3  10     9820.85    10524.81    118.25 o 
   1   3  10       16.69       25.87      9.28 o 
   2   3  10     2823.17     3029.95     41.66 o 
   3   3  10      509.33      548.77      9.38 o 
   4   3  10     1384.63     1424.03     31.10 o 
   5   3  10      110.39      124.29      7.05 o 
   6   3  10       67.76       77.93      6.56 o 
   7   3  10       64.09       82.60     10.34 o 
   8   3  10        0.01       -5.41      8.51 o 
   9   3  10        1.77       -8.92      8.92 o 
 -10   4  10        8.03       13.40     13.92 o 
  -9   4  10        1.66        9.28     11.85 o 
  -8   4  10      177.03      185.44     13.86 o 
  -7   4  10      219.38      213.54     13.58 o 
  -6   4  10      609.08      601.46     14.58 o 
  -5   4  10      432.82      483.02     11.38 o 
  -4   4  10      281.47      230.39     13.46 o 
  -3   4  10     2531.29     2614.90     31.62 o 
  -2   4  10     4271.41     4545.38     51.88 o 
  -1   4  10      180.58      216.65      5.49 o 
   0   4  10        5.32        8.71      2.02 o 
   1   4  10    12861.63    13766.12    153.93 o 
   2   4  10        1.39        9.69      2.32 o 
   3   4  10     1990.81     1964.62     24.84 o 
   4   4  10      251.36      223.53      7.18 o 
   5   4  10     2050.44     2049.86     32.37 o 
   6   4  10      155.32      161.80      9.98 o 
   7   4  10      144.54      135.70     10.03 o 
   8   4  10       71.19       87.62     14.95 o 
   9   4  10      104.90      120.60     17.52 o 
 -10   5  10      170.69      189.15     21.13 o 
  -9   5  10      170.94      176.78     18.55 o 
  -8   5  10       90.86       85.04     13.92 o 
  -7   5  10      104.28       95.86     12.88 o 
  -6   5  10      466.01      447.35     12.04 o 
  -5   5  10      787.44      823.50     13.76 o 
  -4   5  10     3419.49     3429.42     46.85 o 
  -3   5  10     1096.64     1138.43     16.05 o 
  -2   5  10      221.05      227.81      5.69 o 
  -1   5  10      310.38      290.57      6.81 o 
   0   5  10      200.34      165.52      4.27 o 
   1   5  10       17.46       21.64      3.27 o 
   2   5  10        9.82       12.58      2.67 o 
   3   5  10      339.18      345.39      7.81 o 
   4   5  10      499.30      487.14     10.26 o 
   5   5  10       50.55       47.26      6.56 o 
   6   5  10        4.68        7.76      6.00 o 
   7   5  10       48.28       29.94      7.41 o 
   8   5  10       27.57       30.41     11.85 o 
   9   5  10        3.77        1.55     11.34 o 
  -9   6  10       40.35       41.23     13.40 o 
  -8   6  10        0.12        0.00      9.79 o 
  -7   6  10      379.78      377.26     20.62 o 
  -6   6  10      241.04      248.79     14.95 o 
  -5   6  10        0.54       -0.92      3.19 o 
  -4   6  10       15.54       12.32      4.09 o 
  -3   6  10      889.28      855.91     14.84 o 
  -2   6  10      361.95      379.09      9.68 o 
  -1   6  10      175.49      209.47      7.32 o 
   0   6  10     3237.35     3183.06     42.68 o 
   1   6  10      368.01      381.96      9.73 o 
   2   6  10       73.31       79.37      8.76 o 
   3   6  10     2742.54     2652.10     38.30 o 
   4   6  10      142.28      131.07      9.39 o 
   5   6  10        4.01       -2.41      4.91 o 
   6   6  10      211.16      206.46     23.19 o 
   7   6  10      228.59      204.14     11.84 o 
   8   6  10        4.94       10.82     10.31 o 
   9   6  10        3.61        8.76     11.85 o 
  -9   7  10        4.72        4.64     10.31 o 
  -8   7  10      329.63      341.18     19.58 o 
  -7   7  10      100.44      107.20     11.85 o 
  -6   7  10        1.20        1.10     13.92 o 
  -5   7  10      441.53      439.11     19.07 o 
  -4   7  10      132.79      159.77     12.37 o 
  -3   7  10      650.09      621.42     17.22 o 
  -2   7  10     2578.93     2744.55     38.52 o 
  -1   7  10      902.00      891.84     17.06 o 
   0   7  10      342.77      351.75      9.81 o 
   1   7  10      425.68      473.34     14.00 o 
   2   7  10     5449.72     5225.06     83.72 o 
   3   7  10      344.72      363.62     13.83 o 
   4   7  10      806.08      801.94     28.86 o 
   5   7  10        2.11       -7.73      7.73 o 
   6   7  10       14.40       11.70      6.70 o 
   7   7  10       21.52       22.48      6.68 o 
   8   7  10        5.42        7.73      8.76 o 
  -6   8  10      247.88      293.77     17.52 o 
  -5   8  10      425.51      423.64     20.10 o 
  -4   8  10       23.19       19.88     11.34 o 
  -3   8  10        8.10        7.47      7.47 o 
  -2   8  10      179.30      202.53     15.72 o 
  -1   8  10     1895.02     1785.28     33.64 o 
   0   8  10      168.29      221.18     30.67 o 
   1   8  10       69.65       83.49     11.34 o 
   2   8  10       29.80       46.38     10.31 o 
   3   8  10      974.58      950.88     32.98 o 
   4   8  10       72.37       75.73      8.75 o 
   5   8  10       22.77       16.75      7.29 o 
   6   8  10       56.97       49.99     11.85 o 
   7   8  10       74.28       78.85     14.43 o 
  -7   9  10      306.58      272.12     22.68 o 
  -6   9  10      249.85      258.99     31.70 o 
  -5   9  10       47.64       53.39      8.29 o 
  -4   9  10        8.83        0.78      6.37 o 
  -3   9  10     1184.84     1137.97     39.17 o 
  -2   9  10       91.11       67.39      9.53 o 
  -1   9  10      815.21      820.50     20.93 o 
   0   9  10       51.24       57.69      7.46 o 
   1   9  10      430.22      398.91     20.62 o 
   2   9  10      373.37      342.21     20.62 o 
   3   9  10      248.29      237.65     12.93 o 
   4   9  10      353.28      361.43     15.49 o 
   5   9  10      433.36      418.87     17.12 o 
   6   9  10        0.14       -1.89      7.63 o 
   7   9  10      182.82      168.13     13.30 o 
   8   9  10        4.23       14.43     12.88 o 
  -7  10  10        1.72        1.55     11.85 o 
  -6  10  10        0.14        1.26      7.47 o 
  -5  10  10      149.12      161.58     11.96 o 
  -4  10  10        3.38       -2.61      9.79 o 
  -3  10  10       30.61       51.02     12.37 o 
  -2  10  10      330.81      321.00     14.20 o 
  -1  10  10      679.52      621.34     18.91 o 
   0  10  10       78.61       80.70     10.57 o 
   1  10  10       86.50       78.85     12.37 o 
   2  10  10      417.15      354.07     21.65 o 
   3  10  10        0.40        4.12      9.79 o 
   4  10  10       37.22       33.03      8.56 o 
   5  10  10      466.68      433.91     18.21 o 
   6  10  10        9.32        7.66     13.14 o 
   7  10  10        2.99       -2.06     12.37 o 
  -7  11  10       33.95       14.95     13.92 o 
  -6  11  10       91.63      102.01     11.60 o 
  -5  11  10       32.63       32.02      9.29 o 
  -4  11  10        0.51       -3.40      7.26 o 
  -3  11  10      211.78      207.70     19.58 o 
  -2  11  10       43.37       44.96      8.51 o 
  -1  11  10      193.10      197.10     12.69 o 
   0  11  10       10.08        8.38     15.72 o 
   1  11  10       31.10       31.95     11.34 o 
   2  11  10        3.02       -6.70      9.28 o 
   3  11  10       60.96       76.28     14.43 o 
   4  11  10        4.31       14.43     11.34 o 
   5  11  10       14.41       16.38      8.92 o 
   6  11  10       21.02       13.92      9.11 o 
  -6  12  10        1.28        4.38      8.75 o 
  -5  12  10      182.49      190.94     13.94 o 
  -4  12  10      452.23      435.50     27.83 o 
  -3  12  10      526.87      548.37     29.38 o 
  -2  12  10      213.92      219.20     14.43 o 
  -1  12  10       37.21       29.69      8.76 o 
   0  12  10      111.53      116.99     15.98 o 
   1  12  10       48.51       37.62     12.37 o 
   2  12  10       66.79       69.06     13.92 o 
   3  12  10        9.14       10.82     11.85 o 
   4  12  10        6.67        0.00     11.34 o 
   5  12  10      100.41      103.83     12.57 o 
  -5  13  10       35.52       10.31     12.88 o 
  -4  13  10       96.20      105.65     17.52 o 
  -3  13  10       27.93       40.72     13.40 o 
  -2  13  10        2.17       -3.09     10.31 o 
  -1  13  10      378.16      360.30     17.85 o 
   0  13  10       79.94       87.10     14.95 o 
   1  13  10       14.39       11.85     11.85 o 
   2  13  10      199.85      237.59     21.65 o 
   3  13  10       34.71       38.14     13.92 o 
   4  13  10       39.53       19.58     13.92 o 
  -3  14  10       63.93       93.28     18.04 o 
  -2  14  10       26.44       40.72     14.95 o 
  -1  14  10        6.05       12.88     12.88 o 
   0  14  10        1.57        3.09     12.37 o 
   1  14  10       88.00       67.52     15.98 o 
   2  14  10       25.01       25.77     13.92 o 
   3  14  10       15.57       23.19     13.92 o 
  -1  15  10       87.40      114.93     19.07 o 
   0  15  10        3.93        1.03     13.40 o 
 -10   1  11       14.09        4.48     10.38 o 
  -9   1  11       15.20       34.11     10.38 o 
  -8   1  11       66.96       87.14     11.11 o 
  -7   1  11        0.58       -0.27      6.90 o 
  -6   1  11      138.79      142.23     10.38 o 
  -5   1  11      315.31      331.94     13.48 o 
  -4   1  11      829.91      624.86     26.05 o 
  -3   1  11       80.88      129.22      6.94 o 
  -2   1  11       58.59       51.39      4.58 o 
  -1   1  11      216.35      206.94      9.08 o 
   0   1  11     1756.40     1952.15     25.77 o 
   1   1  11       50.84       76.54      5.28 o 
   2   1  11      635.16      643.64     27.96 o 
   3   1  11       62.53       76.75      5.65 o 
   4   1  11      308.99      343.97      8.34 o 
   5   1  11        7.41       14.95      6.90 o 
   6   1  11      383.71      365.53     16.55 o 
   7   1  11       32.24       20.40      7.46 o 
   8   1  11      109.43       92.85     12.20 o 
   9   1  11        0.19       -5.41      9.48 o 
 -10   2  11       43.35       34.25     11.84 o 
  -9   2  11      238.50      266.81     19.58 o 
  -8   2  11        4.01       14.95      8.75 o 
  -7   2  11        0.66       -6.92      6.92 o 
  -6   2  11       88.12       79.90      8.92 o 
  -5   2  11       92.77       80.79      6.64 o 
  -4   2  11      328.13      307.41      9.82 o 
  -3   2  11      943.08     1002.29     18.25 o 
  -2   2  11       62.90       56.75      2.96 o 
  -1   2  11      164.28      212.41     16.42 o 
   0   2  11      410.81      418.26     13.42 o 
   1   2  11     6985.82     7010.40     70.16 o 
   2   2  11     3195.19     3256.68     47.61 o 
   3   2  11     1225.07     1238.28     17.77 o 
   4   2  11     1982.67     1942.76     31.84 o 
   5   2  11      217.30      232.91      8.74 o 
   6   2  11      321.04      307.83     15.29 o 
   7   2  11        0.43        9.98      8.19 o 
   8   2  11       19.49       13.49      9.29 o 
   9   2  11       21.38       -2.30     13.66 o 
 -10   3  11        8.85       17.01     14.43 o 
  -9   3  11       26.71       45.42     10.86 o 
  -8   3  11       83.85       83.98     11.00 o 
  -7   3  11        3.40        5.46     12.37 o 
  -6   3  11      261.29      271.46      9.05 o 
  -5   3  11        7.10        5.87      5.64 o 
  -4   3  11       98.12       87.47      5.54 o 
  -3   3  11      938.09      984.59     18.05 o 
  -2   3  11        1.38        1.42      2.90 o 
  -1   3  11     4263.33     4780.37     62.01 o 
   0   3  11      727.75      902.14     16.09 o 
   1   3  11     7867.45     8186.84     89.95 o 
   2   3  11       68.93       90.29     23.71 o 
   3   3  11      512.83      550.97     10.51 o 
   4   3  11       61.19       68.19      3.78 o 
   5   3  11       76.62       81.71      5.31 o 
   6   3  11       34.28       34.21      5.50 o 
   7   3  11       20.63       21.13     11.85 o 
   8   3  11       69.58       74.83     16.49 o 
   9   3  11       18.23       23.09     10.49 o 
 -10   4  11        1.57        4.64     13.40 o 
  -9   4  11       19.74       18.55     12.88 o 
  -8   4  11        8.52       -2.60      8.36 o 
  -7   4  11        4.59        7.22      7.41 o 
  -6   4  11      660.25      603.00     13.35 o 
  -5   4  11      172.87      174.56      6.82 o 
  -4   4  11       83.54       86.22      4.56 o 
  -3   4  11      231.37      224.94      8.33 o 
  -2   4  11       35.13       12.33      3.25 o 
  -1   4  11     1517.81     1447.74     19.00 o 
   0   4  11       12.94        5.43      2.30 o 
   1   4  11      382.82      474.40     15.73 o 
   2   4  11      297.53      305.80      8.68 o 
   3   4  11      252.34      280.93      7.42 o 
   4   4  11        4.15       11.00      3.22 o 
   5   4  11       54.58       64.47      5.98 o 
   6   4  11      417.38      407.64     14.36 o 
   7   4  11        0.55        9.28     10.82 o 
   8   4  11        5.06        2.58     10.82 o 
   9   4  11        0.62       18.55     12.37 o 
 -10   5  11      114.99      135.03     19.07 o 
  -9   5  11       16.95       14.95     11.85 o 
  -8   5  11       93.09       98.44     14.43 o 
  -7   5  11       18.16       26.28     10.82 o 
  -6   5  11        6.93        8.35      4.69 o 
  -5   5  11      145.06      151.32      7.66 o 
  -4   5  11       49.10       53.18      4.24 o 
  -3   5  11       16.69       19.48      3.31 o 
  -2   5  11      908.26      885.42     13.13 o 
  -1   5  11       19.88       34.09      2.62 o 
   0   5  11        4.24        9.27      2.17 o 
   1   5  11      140.15      142.67      4.96 o 
   2   5  11      793.61      878.45     15.82 o 
   3   5  11      162.12      186.53      5.72 o 
   4   5  11      315.04      300.24      8.27 o 
   5   5  11       44.43       45.13      6.53 o 
   6   5  11       35.50       30.30      6.90 o 
   7   5  11      181.98      181.93     17.52 o 
   8   5  11        4.16       17.52     11.34 o 
   9   5  11       37.21       30.41     13.40 o 
  -9   6  11        2.41       13.92     11.85 o 
  -8   6  11        0.51       12.88     10.31 o 
  -7   6  11       66.60       78.34     12.37 o 
  -6   6  11       63.13       72.59     15.98 o 
  -5   6  11       74.48       86.89      5.39 o 
  -4   6  11       61.65       63.83      4.17 o 
  -3   6  11       33.54       32.57      4.64 o 
  -2   6  11      141.66      147.15      5.25 o 
  -1   6  11        1.53       -0.64      3.25 o 
   0   6  11      928.26     1054.63     15.18 o 
   1   6  11      514.44      478.94     11.09 o 
   2   6  11       59.67       60.30      8.76 o 
   3   6  11      367.44      419.13     38.76 o 
   4   6  11      168.92      150.21      6.99 o 
   5   6  11        3.10        3.59      6.96 o 
   6   6  11      170.48      193.25     20.62 o 
   7   6  11        1.72       12.37      9.28 o 
   8   6  11       31.30       30.92     11.34 o 
  -9   7  11       39.20       38.65     11.85 o 
  -8   7  11       28.40       23.71     10.82 o 
  -7   7  11       60.39       66.48     10.31 o 
  -6   7  11        9.71        4.25      9.02 o 
  -5   7  11      234.59      228.78     11.85 o 
  -4   7  11       61.46       53.08      8.76 o 
  -3   7  11     1578.50     1529.64     29.50 o 
  -2   7  11        8.94        4.82      5.27 o 
  -1   7  11     5442.52     5357.00     69.28 o 
   0   7  11      126.27      126.21      7.40 o 
   1   7  11     1682.49     1660.70     25.76 o 
   2   7  11     2121.09     2258.41     56.18 o 
   3   7  11       82.92       96.89     11.85 o 
   4   7  11      109.97      102.05     12.37 o 
   5   7  11       24.99       40.55     10.31 o 
   6   7  11        6.27       -0.27      5.57 o 
   7   7  11        4.38        7.73      8.25 o 
   8   7  11        2.04        0.00      9.28 o 
  -6   8  11       84.17       92.25     11.85 o 
  -5   8  11      104.63       79.37     11.34 o 
  -4   8  11       83.91       60.92     11.34 o 
  -3   8  11      855.54      816.17     20.47 o 
  -2   8  11        0.47        0.66      5.27 o 
  -1   8  11     2061.84     1993.72     47.16 o 
   0   8  11      799.67      768.95     19.30 o 
   1   8  11     1139.00     1109.62     34.53 o 
   2   8  11     1173.61     1057.57     34.53 o 
   3   8  11      272.05      271.37     12.93 o 
   4   8  11       57.10       43.60      7.83 o 
   5   8  11      148.76      161.97     11.30 o 
   6   8  11      133.62      146.37     15.98 o 
  -7   9  11       58.86       43.29     14.43 o 
  -6   9  11       80.63       79.07     20.36 o 
  -5   9  11       21.58       29.68      7.78 o 
  -4   9  11      108.10      110.86     11.85 o 
  -3   9  11       17.22       49.99     11.85 o 
  -2   9  11       19.25       17.14      6.37 o 
  -1   9  11       17.40       39.97     11.60 o 
   0   9  11      154.23      137.31      9.65 o 
   1   9  11        0.13       -7.73      7.73 o 
   2   9  11      876.17      929.75     32.98 o 
   3   9  11       98.14       79.88     12.88 o 
   4   9  11      215.06      200.87     12.76 o 
   5   9  11       38.67       29.98      8.36 o 
   6   9  11      249.50      242.88     14.39 o 
   7   9  11       19.19       20.62     13.40 o 
  -7  10  11       12.01        6.70     11.85 o 
  -6  10  11       26.01       23.90      7.99 o 
  -5  10  11      261.31      253.90     14.36 o 
  -4  10  11       31.61       21.65     11.34 o 
  -3  10  11      358.00      319.54     21.65 o 
  -2  10  11      151.00      148.80     10.71 o 
  -1  10  11       38.00       38.46      8.25 o 
   0  10  11       86.52       83.57      8.72 o 
   1  10  11       17.77       17.52      9.79 o 
   2  10  11      129.26      138.12     14.95 o 
   3  10  11        1.59        2.58      9.79 o 
   4  10  11        5.16       14.67      7.83 o 
   5  10  11        1.21       12.55      8.19 o 
   6  10  11        9.21       11.25      8.56 o 
   7  10  11       14.80        5.15     13.40 o 
  -7  11  11       24.69       14.43     13.40 o 
  -6  11  11        4.96        7.64      7.99 o 
  -5  11  11       11.38       11.13      8.19 o 
  -4  11  11       41.89       32.47     12.88 o 
  -3  11  11      440.93      430.34     25.77 o 
  -2  11  11       18.66       16.25      7.63 o 
  -1  11  11      690.14      700.10     21.46 o 
   0  11  11     1115.13     1129.95     28.05 o 
   1  11  11      417.44      415.40     24.22 o 
   2  11  11      332.61      299.95     21.13 o 
   3  11  11       15.62       18.04     11.34 o 
   4  11  11       86.91      104.62     15.98 o 
   5  11  11        1.52       -1.16      8.56 o 
   6  11  11        0.04        5.75     10.82 o 
  -6  12  11       42.40       21.04      9.82 o 
  -5  12  11       49.80       59.78     14.95 o 
  -4  12  11        8.23        5.67     11.85 o 
  -3  12  11       40.08       46.90     13.40 o 
  -2  12  11       98.41       93.39     10.57 o 
  -1  12  11      175.61      186.63     12.93 o 
   0  12  11       66.52       68.03     13.40 o 
   1  12  11       26.72       38.14     11.85 o 
   2  12  11       42.21       36.08     12.88 o 
   3  12  11        5.96        4.12     11.34 o 
   4  12  11        9.27        5.15     11.85 o 
   5  12  11        8.48        3.09     12.37 o 
  -5  13  11        1.20      -10.82     11.85 o 
  -4  13  11       62.65       67.00     15.98 o 
  -3  13  11       20.46       13.92     12.37 o 
  -2  13  11       90.52      117.57     17.52 o 
  -1  13  11       79.80       91.90     12.11 o 
   0  13  11       34.96       42.78     13.92 o 
   1  13  11       16.81        7.22     11.85 o 
   2  13  11       17.02       32.47     13.40 o 
   3  13  11        2.76       -1.03     11.34 o 
   4  13  11        4.76        8.76     13.40 o 
  -3  14  11      139.29      142.25     21.13 o 
  -2  14  11       29.61       55.15     15.46 o 
  -1  14  11        0.38       14.95     13.40 o 
   0  14  11      169.38      201.00     20.62 o 
   1  14  11       47.07       73.70     15.98 o 
   2  14  11        3.55       -6.18     11.85 o 
   3  14  11       14.81       30.92     14.43 o 
 -10   0  12        8.54        6.18     14.43 o 
  -9   0  12       56.89       72.67     17.01 o 
  -8   0  12      166.50      186.57     19.58 o 
  -7   0  12      388.90      327.78     22.16 o 
  -6   0  12      500.26      454.57     24.22 o 
  -5   0  12     2422.96     2363.03     66.48 o 
  -4   0  12     1121.93     1129.72     36.59 o 
  -3   0  12      102.12      146.88     12.37 o 
  -2   0  12      511.19      404.03     12.74 o 
  -1   0  12     1547.43     1541.18     47.67 o 
   0   0  12     2768.20     2816.08    134.77 o 
   1   0  12     1437.88     1315.34     67.00 o 
   2   0  12       28.17        6.70      4.37 o 
   3   0  12        0.01       -0.76      4.54 o 
   4   0  12       98.09       78.85     11.34 o 
   5   0  12        2.78       -4.64      8.25 o 
   6   0  12      796.75      826.67     35.56 o 
   7   0  12       53.10       58.77     10.20 o 
   8   0  12        7.09       -3.61     12.88 o 
   9   0  12       99.85      105.65     19.58 o 
 -10   1  12        7.58       -1.03     10.20 o 
  -9   1  12      331.21      343.72     19.49 o 
  -8   1  12      144.91      131.43     12.57 o 
  -7   1  12        1.81        6.73      9.79 o 
  -6   1  12      845.36      819.43     23.14 o 
  -5   1  12     1781.22     1740.18     36.99 o 
  -4   1  12      964.14      929.10     18.55 o 
  -3   1  12     2448.34     2716.48     61.61 o 
  -2   1  12      153.45      153.07      7.66 o 
  -1   1  12      449.35      390.84     15.47 o 
   0   1  12      367.51      415.61     11.60 o 
   1   1  12      461.11      492.39      8.35 o 
   2   1  12     2145.66     2094.61     51.53 o 
   3   1  12      121.95      118.39      6.74 o 
   4   1  12      207.81      231.21     10.09 o 
   5   1  12     1181.82     1075.89     19.32 o 
   6   1  12       44.63       48.56      8.92 o 
   7   1  12        6.83        3.33      8.19 o 
   8   1  12       13.13       16.16      9.65 o 
   9   1  12       58.64       51.30     12.20 o 
 -10   2  12       60.60       60.20     12.37 o 
  -9   2  12      117.27       99.10     12.93 o 
  -8   2  12        7.11        1.55      8.38 o 
  -7   2  12       53.98       41.16      8.72 o 
  -6   2  12       11.32       11.08      8.50 o 
  -5   2  12      131.19      139.10      8.11 o 
  -4   2  12      411.09      460.70     12.19 o 
  -3   2  12        2.22        3.77      3.46 o 
  -2   2  12     1855.02     2060.78     25.53 o 
  -1   2  12      153.54      198.27     10.60 o 
   0   2  12     1974.60     2191.38     41.67 o 
   1   2  12     1970.10     2264.10     28.25 o 
   2   2  12     1393.00     1489.78     25.80 o 
   3   2  12      459.27      463.83     12.40 o 
   4   2  12      425.97      437.49      9.46 o 
   5   2  12      790.89      785.51     15.95 o 
   6   2  12        2.08       -0.73      4.04 o 
   7   2  12      220.21      233.03     15.46 o 
   8   2  12       96.28      103.78     12.37 o 
   9   2  12       15.78       24.82     13.66 o 
 -10   3  12       71.13       94.83     18.55 o 
  -9   3  12      290.44      347.19     19.07 o 
  -8   3  12      131.07      128.94     12.47 o 
  -7   3  12      558.58      574.17     39.68 o 
  -6   3  12      260.96      260.84     14.69 o 
  -5   3  12       70.20       61.29      5.21 o 
  -4   3  12       41.00       54.37      5.13 o 
  -3   3  12     1176.41     1131.46     20.32 o 
  -2   3  12      540.85      544.07      9.36 o 
  -1   3  12        0.07       -2.50      2.50 o 
   0   3  12      418.20      348.30      8.27 o 
   1   3  12     8203.46     8161.81     89.87 o 
   2   3  12      134.78      115.83      6.58 o 
   3   3  12      983.55      973.20     12.69 o 
   4   3  12      202.92      193.55      5.56 o 
   5   3  12       13.22       16.16      4.56 o 
   6   3  12      507.40      460.59     12.75 o 
   7   3  12      122.72      136.06     17.01 o 
   8   3  12      124.11      122.69     26.03 o 
   9   3  12       34.37       16.49     13.92 o 
 -10   4  12       89.10      127.82     19.07 o 
  -9   4  12       73.80       72.15     15.98 o 
  -8   4  12       45.60       31.44     12.88 o 
  -7   4  12       24.63       36.71      8.54 o 
  -6   4  12       57.79       65.16      8.51 o 
  -5   4  12      115.20      124.91      6.67 o 
  -4   4  12     3029.45     2934.45     44.53 o 
  -3   4  12      290.96      302.47      8.37 o 
  -2   4  12     2863.59     2737.43     33.13 o 
  -1   4  12       24.27       23.43      3.27 o 
   0   4  12     1619.73     1621.77     21.36 o 
   1   4  12      625.49      668.76     11.04 o 
   2   4  12      262.19      260.11      8.30 o 
   3   4  12     1170.27     1124.17     14.49 o 
   4   4  12      293.38      282.47      8.18 o 
   5   4  12       71.23       72.16      6.05 o 
   6   4  12       28.82       38.34      6.93 o 
   7   4  12      579.95      509.71     26.80 o 
   8   4  12       14.48       26.80     12.37 o 
   9   4  12       12.03       26.28     12.88 o 
  -9   5  12       33.45       41.75     13.40 o 
  -8   5  12      279.54      278.31     21.13 o 
  -7   5  12      585.95      581.87     27.32 o 
  -6   5  12       43.52       48.13      8.15 o 
  -5   5  12      667.74      671.31     13.89 o 
  -4   5  12       19.20       28.09      4.82 o 
  -3   5  12     1504.18     1436.61     19.69 o 
  -2   5  12     2356.31     2241.33     27.91 o 
  -1   5  12      844.19      797.44     11.03 o 
   0   5  12       21.26       29.65      4.05 o 
   1   5  12      158.72      134.19      5.31 o 
   2   5  12      370.48      372.22      9.67 o 
   3   5  12      276.13      283.34      7.81 o 
   4   5  12      152.44      142.61      6.47 o 
   5   5  12        4.66       10.52      6.70 o 
   6   5  12      242.70      257.37     11.96 o 
   7   5  12      237.32      237.08     19.07 o 
   8   5  12       38.84       51.02     12.88 o 
   9   5  12        4.79        3.09     12.37 o 
  -9   6  12       15.19       10.82     11.85 o 
  -8   6  12       43.28       55.15     12.37 o 
  -7   6  12       22.77       24.22     10.31 o 
  -6   6  12      109.35       98.59      9.28 o 
  -5   6  12      260.75      232.21      8.21 o 
  -4   6  12        5.69       10.25      6.44 o 
  -3   6  12       10.65       16.46      5.11 o 
  -2   6  12      338.79      359.59      6.93 o 
  -1   6  12     1007.98     1030.09     15.01 o 
   0   6  12      100.87      107.24      4.86 o 
   1   6  12     1870.39     1857.47     23.96 o 
   2   6  12       52.09       56.11      6.82 o 
   3   6  12     5928.19     5761.47     76.62 o 
   4   6  12      422.64      414.62     10.99 o 
   5   6  12        0.56       -4.64      6.70 o 
   6   6  12      711.96      709.71     19.30 o 
   7   6  12       23.84       37.62     10.82 o 
   8   6  12        6.47       -5.67      9.79 o 
  -9   7  12       69.25       63.91     12.88 o 
  -8   7  12       21.44       36.08     10.82 o 
  -7   7  12      283.95      277.28     17.01 o 
  -6   7  12       15.71        9.70     10.05 o 
  -5   7  12      205.48      208.17      8.86 o 
  -3   7  12      336.27      332.86     12.47 o 
  -2   7  12     1202.82     1106.38     19.55 o 
  -1   7  12      158.74      217.76     20.47 o 
   0   7  12       53.65       53.63      5.24 o 
   1   7  12      916.88      974.42     21.49 o 
   2   7  12        0.33       22.68      8.76 o 
   4   7  12      636.17      567.95     23.71 o 
   5   7  12      567.48      578.57     15.60 o 
   6   7  12       34.75       27.56      6.44 o 
   7   7  12        0.97        4.64      8.25 o 
   8   7  12       61.43       65.97     11.34 o 
  -6   8  12      114.65      119.57     12.37 o 
  -5   8  12      172.70      178.84     15.46 o 
  -4   8  12      201.19      202.55     17.52 o 
  -3   8  12      777.88      785.64     23.71 o 
  -2   8  12      365.78      337.09     14.95 o 
  -1   8  12        8.00       14.79     10.82 o 
   0   8  12      267.00      259.68     14.95 o 
   1   8  12      640.97      618.98     24.74 o 
   2   8  12      134.86      124.72     13.40 o 
   3   8  12      389.51      407.15     21.65 o 
   4   8  12        9.70        2.58      6.56 o 
   5   8  12      812.10      749.88     29.89 o 
   6   8  12        0.30        2.58      9.28 o 
  -6   9  12      196.51      236.89     46.90 o 
  -5   9  12      214.18      220.39     12.84 o 
  -4   9  12      325.48      317.99     21.13 o 
  -3   9  12      182.94      183.97     12.63 o 
  -2   9  12       26.89       23.68      6.53 o 
  -1   9  12      941.19      838.46     21.46 o 
   0   9  12      480.64      529.83     22.16 o 
   1   9  12        0.03       16.49      8.76 o 
   2   9  12      147.83      144.82     14.43 o 
   3   9  12       43.33       42.26     11.34 o 
   4   9  12      157.06      145.30     11.11 o 
   5   9  12       12.87       14.80      7.83 o 
   6   9  12        3.59        0.90      7.83 o 
   7   9  12       15.39       24.22     13.40 o 
  -7  10  12       28.70       -1.55     11.85 o 
  -6  10  12       25.91       22.60      9.28 o 
  -5  10  12        1.17        0.52     10.31 o 
  -4  10  12      117.76       98.44     15.46 o 
  -3  10  12        0.32        4.64      9.79 o 
  -2  10  12       60.49       61.05      8.51 o 
  -1  10  12      162.40      167.84     14.43 o 
   0  10  12        6.01        6.96      6.56 o 
   1  10  12      772.22      791.63     30.92 o 
   2  10  12        0.58       -5.15      8.76 o 
   3  10  12      334.69      326.24     22.16 o 
   4  10  12      604.00      540.64     28.35 o 
   5  10  12      146.83      160.05     12.74 o 
   6  10  12       50.27       40.53      9.82 o 
   7  10  12       20.49       -3.09     12.37 o 
  -6  11  12       49.93       79.88     16.49 o 
  -5  11  12       20.10       28.35     13.40 o 
  -4  11  12      198.70      222.65     20.62 o 
  -3  11  12        5.58       -1.03     10.82 o 
  -2  11  12       95.91       77.35      9.45 o 
  -1  11  12      267.98      270.53     14.56 o 
   0  11  12      257.43      267.19     14.39 o 
   1  11  12       15.76       15.46     10.82 o 
   2  11  12      160.54      196.36     18.55 o 
   3  11  12       90.83       88.65     14.43 o 
   4  11  12        1.04       -7.73     10.31 o 
   5  11  12      110.81      146.37     19.07 o 
   6  11  12       39.23       54.12     15.98 o 
  -6  12  12       50.06       53.60     15.98 o 
  -5  12  12       14.57       15.98     12.37 o 
  -4  12  12       18.64       22.16     12.88 o 
  -3  12  12       62.36       81.95     14.95 o 
  -2  12  12       38.24       27.94      9.79 o 
  -1  12  12       21.51       26.67      8.36 o 
   0  12  12       97.63       95.86     14.95 o 
   1  12  12      150.19      191.72     18.04 o 
   2  12  12        1.13        9.28     10.82 o 
   3  12  12      276.11      258.21     21.65 o 
   4  12  12       10.47        2.06     12.37 o 
   5  12  12        4.81        0.00     12.37 o 
  -4  13  12       85.33      101.02     18.04 o 
  -3  13  12        0.01       -5.15     10.82 o 
  -2  13  12       63.84       62.17     10.75 o 
  -1  13  12      166.03      195.62     14.16 o 
   0  13  12       68.17       41.75     13.92 o 
   1  13  12        2.84       -6.18     10.82 o 
   2  13  12      231.74      214.91     21.13 o 
   3  13  12        0.45       -4.12     12.37 o 
   4  13  12        0.20       -3.61     12.37 o 
  -3  14  12       71.32       51.54     16.49 o 
  -2  14  12       66.59       79.37     18.04 o 
  -1  14  12      470.59      454.05     28.86 o 
   0  14  12       81.39      105.14     17.52 o 
   1  14  12      110.82      101.02     17.52 o 
   2  14  12        0.09       -1.55     12.88 o 
 -10   1  13        2.19       11.22     10.71 o 
  -9   1  13      101.15      149.64     14.58 o 
  -8   1  13       10.38       -0.16      8.36 o 
  -7   1  13       84.26       84.01     10.20 o 
  -6   1  13       31.49       22.04      7.46 o 
  -5   1  13       46.03       40.22      7.29 o 
  -4   1  13      798.04      793.84     21.90 o 
  -3   1  13     1086.88     1194.72     27.83 o 
  -2   1  13     4881.95     5177.07     73.00 o 
  -1   1  13     2174.52     2098.85     32.53 o 
   0   1  13     1898.09     1955.27     30.65 o 
   1   1  13       13.82       19.04      3.76 o 
   2   1  13     1008.49     1026.75     19.41 o 
   3   1  13      129.59      127.36      7.13 o 
   4   1  13      409.59      435.03     13.59 o 
   5   1  13        4.07        8.23      3.85 o 
   6   1  13       31.52       55.72      9.29 o 
   7   1  13       45.95       51.71      9.82 o 
   8   1  13      131.55      128.69     13.30 o 
   9   1  13        5.67       -0.76     10.38 o 
 -10   2  13        0.11       12.76     15.72 o 
  -9   2  13       67.34       77.57     12.20 o 
  -8   2  13       93.33       76.25     10.91 o 
  -7   2  13       42.44       42.58      8.92 o 
  -6   2  13      403.79      363.83     15.85 o 
  -5   2  13        1.33        0.68      4.54 o 
  -4   2  13      239.56      220.81     11.97 o 
  -3   2  13     2033.66     2131.23     48.25 o 
  -2   2  13      673.33      603.79     10.94 o 
  -1   2  13     2791.14     2736.70     40.86 o 
   0   2  13     1703.52     1587.18     25.68 o 
   1   2  13      468.57      442.79      8.50 o 
   2   2  13      138.58      143.28     13.85 o 
   3   2  13       67.99       65.62      5.85 o 
   4   2  13       48.61       50.96      4.19 o 
   5   2  13      280.64      261.02      8.82 o 
   6   2  13       64.43       68.78     11.36 o 
   7   2  13      347.24      367.11     18.01 o 
   8   2  13      124.50      131.88     13.66 o 
   9   2  13        3.52       10.50     10.18 o 
 -10   3  13       46.02       40.72     16.49 o 
  -9   3  13       82.17       96.53     12.90 o 
  -8   3  13       30.99       35.29      9.82 o 
  -7   3  13      161.28      162.26     12.17 o 
  -6   3  13      354.78      312.36     14.73 o 
  -5   3  13       68.94       61.06      8.15 o 
  -4   3  13      143.36      127.18      7.21 o 
  -3   3  13       87.01       97.71      4.58 o 
  -2   3  13      210.62      180.46      5.67 o 
  -1   3  13      111.16      139.37      6.44 o 
   0   3  13      201.62      320.40      7.07 o 
   1   3  13      211.64      316.07     15.55 o 
   2   3  13      307.07      291.03      9.40 o 
   3   3  13      105.07      137.69      7.73 o 
   4   3  13        2.16        6.96      3.56 o 
   5   3  13       53.71       56.30      5.80 o 
   6   3  13       34.01       41.81      8.72 o 
   7   3  13        8.66       19.07     11.85 o 
   8   3  13       24.28       19.96      9.76 o 
   9   3  13       42.34       32.98     14.95 o 
 -10   4  13      111.09      132.97     19.58 o 
  -9   4  13       35.28       51.54     14.43 o 
  -8   4  13        4.34        4.64     11.34 o 
  -7   4  13       50.26       54.70      9.24 o 
  -6   4  13      533.94      514.16     29.89 o 
  -5   4  13      434.13      424.34     15.82 o 
  -4   4  13      528.42      521.61     13.28 o 
  -3   4  13     1040.68     1019.95     17.10 o 
  -2   4  13      124.48      105.46      5.37 o 
  -1   4  13      381.12      397.99      8.22 o 
   0   4  13       41.15       46.55      4.73 o 
   1   4  13      410.00      486.93      9.33 o 
   2   4  13       19.26       17.90      3.94 o 
   3   4  13       79.84       74.67      6.03 o 
   4   4  13        0.94       -4.79      4.79 o 
   5   4  13      129.71      130.86      7.42 o 
   6   4  13       14.52        0.52      9.79 o 
   7   4  13       14.35       18.04     11.34 o 
   8   4  13      118.66      155.13     18.55 o 
   9   4  13        2.61        8.25     12.88 o 
  -9   5  13       11.05       17.01     12.88 o 
  -8   5  13       29.27       43.81     12.88 o 
  -7   5  13       43.16       42.78     11.85 o 
  -6   5  13       29.21       29.67      7.99 o 
  -5   5  13      270.74      279.01     19.84 o 
  -4   5  13     1241.20     1229.23     22.38 o 
  -3   5  13      461.09      468.07     10.86 o 
  -2   5  13      696.59      726.90     12.01 o 
  -1   5  13      245.55      226.09      7.01 o 
   0   5  13     1796.58     1753.94     20.42 o 
   1   5  13       32.81       38.73      5.30 o 
   2   5  13       17.75       18.04      4.25 o 
   3   5  13        0.31        9.12      4.24 o 
   4   5  13      147.93      125.76      7.03 o 
   5   5  13       41.77       62.97      7.10 o 
   6   5  13      508.28      435.50     22.68 o 
   7   5  13        9.90       23.19     11.34 o 
   8   5  13      128.32      118.54     15.98 o 
  -9   6  13       16.19       30.92     12.88 o 
  -8   6  13       39.22       58.24     12.88 o 
  -7   6  13       14.33       11.34      9.79 o 
  -6   6  13       17.12       10.82      8.76 o 
  -5   6  13      719.02      665.87     25.25 o 
  -4   6  13      535.16      513.21     15.72 o 
  -3   6  13     1441.13     1449.16     20.75 o 
  -2   6  13     1003.37     1019.96     13.57 o 
  -1   6  13      616.58      632.98      9.64 o 
   0   6  13        4.24        1.91      3.08 o 
   1   6  13        3.02       10.33      6.32 o 
   2   6  13       92.70      104.03      5.59 o 
   3   6  13     1234.60     1294.07     43.81 o 
   4   6  13      320.68      303.27      9.30 o 
   5   6  13      432.22      397.60     13.66 o 
   6   6  13      238.16      254.08     17.01 o 
   7   6  13       46.84       57.72     11.34 o 
   8   6  13       33.99       42.78     12.37 o 
  -9   7  13       17.16       17.01     11.34 o 
  -8   7  13      160.86      155.13     15.98 o 
  -7   7  13        5.91        0.00      8.25 o 
  -6   7  13       67.71       74.22     10.31 o 
  -5   7  13        0.05        1.93      4.18 o 
  -4   7  13      157.19      132.97      9.28 o 
  -3   7  13      342.72      364.04     12.98 o 
  -2   7  13       11.52       17.86      7.22 o 
  -1   7  13      950.55      890.34     24.48 o 
   0   7  13       73.78       56.20      6.92 o 
   1   7  13     2750.68     2704.31     45.55 o 
   2   7  13      208.56      243.26     17.01 o 
   4   7  13       97.79      102.96      8.76 o 
   5   7  13     1109.63     1091.19     39.94 o 
   6   7  13       19.22       14.43      7.73 o 
   7   7  13      109.03      118.02     12.37 o 
   8   7  13       48.20       40.72     10.82 o 
  -4   8  13        3.72       22.68      9.79 o 
  -3   8  13       54.93       59.51      9.79 o 
  -2   8  13       40.13       34.64      6.31 o 
  -1   8  13       80.62      115.60      8.56 o 
   0   8  13      343.28      304.44     12.57 o 
   1   8  13       94.10       84.01     11.34 o 
   2   8  13       33.88       62.88     10.82 o 
   3   8  13       92.55       89.16     12.88 o 
   4   8  13        1.67       -8.25      8.25 o 
   5   8  13       21.30       14.43     10.82 o 
  -6   9  13       12.16       15.46     11.85 o 
  -5   9  13        4.73       -1.55     10.31 o 
  -4   9  13       27.28       26.80     11.34 o 
  -3   9  13       78.95       82.18      8.66 o 
  -2   9  13      465.23      436.92     15.41 o 
  -1   9  13      272.90      273.88     12.74 o 
   0   9  13      366.04      336.19     26.28 o 
   1   9  13       19.14       13.40      8.76 o 
   2   9  13      323.61      304.59     20.10 o 
   3   9  13      168.03      169.05     15.98 o 
   4   9  13       12.42        8.25     10.31 o 
   5   9  13       79.54       82.31     10.02 o 
   6   9  13       92.23       79.37     15.46 o 
   7   9  13       17.09       10.82     13.40 o 
  -7  10  13        2.25        0.52     12.37 o 
  -6  10  13       29.43       35.56     13.40 o 
  -5  10  13        1.39       -5.67     10.31 o 
  -4  10  13       11.01       13.92     11.34 o 
  -3  10  13      110.49      109.48     10.13 o 
  -2  10  13       12.22        3.18      6.37 o 
  -1  10  13        0.60       -4.38      5.83 o 
   0  10  13        0.93       -6.96      6.96 o 
   1  10  13      194.07      182.96     16.49 o 
   2  10  13        0.94       -4.12      9.28 o 
   3  10  13        0.25        6.70      9.79 o 
   4  10  13       24.92       43.81     13.40 o 
   5  10  13       22.92       54.12     13.92 o 
   6  10  13       80.39       62.36     15.46 o 
  -6  11  13      161.72      185.54     21.65 o 
  -5  11  13      359.23      425.19     28.35 o 
  -4  11  13       44.03       66.48     14.95 o 
  -3  11  13      231.08      230.38     20.62 o 
  -2  11  13        6.19        4.53      6.73 o 
  -1  11  13       10.34        0.82      6.73 o 
   0  11  13       41.19       43.83      8.38 o 
   1  11  13      124.61      123.69     15.46 o 
   2  11  13      185.27      173.17     17.52 o 
   3  11  13      247.27      233.47     20.10 o 
   4  11  13       11.15        3.09     11.34 o 
   5  11  13       36.04       25.77     13.40 o 
   6  11  13      124.62      108.75     18.55 o 
  -5  12  13        1.84       -6.70     11.34 o 
  -4  12  13        0.43        4.12     11.85 o 
  -3  12  13        3.56       24.74     11.85 o 
  -2  12  13        6.03        3.95      7.46 o 
  -1  12  13       29.64       20.79      8.36 o 
   0  12  13        2.32        0.00     10.31 o 
   1  12  13        6.94        5.67     10.82 o 
   2  12  13        8.02        2.06     10.82 o 
   3  12  13        0.55       14.95     11.85 o 
   4  12  13       14.32        4.64     12.37 o 
   5  12  13        1.09      -11.85     11.85 o 
  -4  13  13        8.26        7.22     12.37 o 
  -3  13  13        8.24       25.25     13.40 o 
  -2  13  13        9.41        0.53     14.69 o 
  -1  13  13       62.42       68.00     15.46 o 
   0  13  13      202.27      195.33     20.10 o 
   1  13  13       28.52       28.86     13.40 o 
   2  13  13        7.07       -3.09     11.34 o 
   3  13  13       18.84       17.01     13.40 o 
   4  13  13       10.70        1.55     12.88 o 
  -3  14  13        2.58       -4.64     12.88 o 
  -2  14  13        2.10       18.55     14.43 o 
  -1  14  13        0.27        7.22     13.40 o 
   0  14  13        0.42        7.22     12.37 o 
   1  14  13       25.68       22.16     13.92 o 
   2  14  13       33.50       67.52     16.49 o 
 -10   0  14        9.25        7.73     15.46 o 
  -9   0  14      950.46      959.64     44.32 o 
  -8   0  14      105.96      108.75     17.52 o 
  -7   0  14      331.13      298.41     22.68 o 
  -6   0  14     1463.19     1343.60     46.38 o 
  -5   0  14      315.78      304.59     19.07 o 
  -4   0  14        2.88        2.58      7.22 o 
  -3   0  14     2656.11     2696.48     72.15 o 
  -2   0  14      680.18      758.64     27.32 o 
  -1   0  14      140.24      137.84      8.56 o 
   0   0  14     8491.08     8060.38    250.22 o 
   1   0  14      279.83      220.04     10.38 o 
   2   0  14     1087.82      927.69     31.44 o 
   3   0  14      232.30      185.54     14.95 o 
   4   0  14       27.65       18.04      9.28 o 
   5   0  14       34.66       40.72     11.85 o 
   6   0  14       60.63       69.58     13.92 o 
   7   0  14       15.75       15.98     12.37 o 
   8   0  14        6.26       24.22     13.92 o 
   9   0  14       44.70       37.11     17.01 o 
 -10   1  14        1.29        5.97     10.55 o 
  -9   1  14       16.08       29.89     10.93 o 
  -8   1  14      142.45      212.76     15.66 o 
  -7   1  14      741.53      745.85     24.04 o 
  -6   1  14        2.43        2.34      7.04 o 
  -5   1  14        1.59       -5.47      5.47 o 
  -4   1  14      198.21      182.29     10.93 o 
  -3   1  14      663.06      627.52     22.79 o 
  -2   1  14     2113.13     2114.05     50.64 o 
  -1   1  14      320.24      309.90     14.01 o 
   0   1  14       84.90       90.94      7.22 o 
   1   1  14     2305.64     2311.68     35.90 o 
   2   1  14     1626.53     1553.29     38.85 o 
   3   1  14        0.01       -1.53      4.06 o 
   4   1  14      133.56      145.12      8.33 o 
   5   1  14      358.74      352.74     16.03 o 
   6   1  14       72.85       91.03     10.75 o 
   7   1  14      192.67      163.64     13.30 o 
   8   1  14       48.22       64.36     11.64 o 
   9   1  14        5.93       -4.38     10.20 o 
 -10   2  14      112.36      131.72     15.09 o 
  -9   2  14      199.41      243.04     17.28 o 
  -8   2  14      149.26      142.52     13.27 o 
  -7   2  14      181.30      194.27     13.66 o 
  -6   2  14      457.97      472.42     24.22 o 
  -5   2  14      316.58      275.01     13.30 o 
  -4   2  14       42.85       25.51      4.94 o 
  -3   2  14        5.88        3.15      3.76 o 
  -2   2  14       66.38       55.28      5.43 o 
  -1   2  14      154.49      156.97     13.42 o 
   0   2  14       89.27      140.73      8.38 o 
   1   2  14       37.66       65.76      5.30 o 
   2   2  14      669.19      731.84     15.77 o 
   3   2  14       97.54       81.66      6.20 o 
   4   2  14      713.31      741.25     21.50 o 
   5   2  14      180.32      175.67     12.37 o 
   6   2  14      107.57       92.74     13.40 o 
   7   2  14      200.79      218.33     15.29 o 
   8   2  14      144.11      139.28     13.83 o 
   9   2  14       30.57       22.18     11.11 o 
 -10   3  14        1.00       -1.55     13.92 o 
  -9   3  14        3.18       17.12     10.13 o 
  -8   3  14       64.35       45.95     10.55 o 
  -7   3  14      232.95      219.00     14.31 o 
  -6   3  14       36.14       46.63      8.51 o 
  -5   3  14       10.44       -6.00      6.00 o 
  -4   3  14      581.80      576.89     14.28 o 
  -3   3  14     1984.96     1912.84     24.71 o 
  -2   3  14      257.77      240.76      6.48 o 
  -1   3  14      494.90      473.39     11.39 o 
   0   3  14      660.76      628.90     10.80 o 
   1   3  14     1136.00     1112.42     14.00 o 
   2   3  14      419.06      420.40     15.63 o 
   3   3  14      485.51      465.00     12.59 o 
   4   3  14     1328.55     1321.58     30.98 o 
   5   3  14      103.63      104.59      6.81 o 
   6   3  14      108.54      123.40     11.07 o 
   7   3  14      452.24      438.59     26.28 o 
   8   3  14        0.06       15.98     13.40 o 
   9   3  14       29.28        8.76     14.43 o 
  -9   4  14       26.51       27.32     12.88 o 
  -8   4  14       42.31       59.78     14.43 o 
  -7   4  14      366.14      387.54     17.60 o 
  -6   4  14        0.19       -6.24      6.44 o 
  -5   4  14      824.90      786.21     22.03 o 
  -4   4  14      738.67      729.09     16.24 o 
  -3   4  14        0.48       -2.49      2.49 o 
  -2   4  14     1174.50     1179.45     16.93 o 
  -1   4  14      587.10      591.77     10.63 o 
   0   4  14     1143.94     1131.45     16.64 o 
   1   4  14        1.38       10.81      3.01 o 
   2   4  14        0.22       -3.28      3.71 o 
   3   4  14      146.52      138.18      7.81 o 
   4   4  14        1.00       -4.00      4.00 o 
   5   4  14        5.54        9.06      4.04 o 
   6   4  14        0.53       -1.03      9.28 o 
   7   4  14        7.73       25.77     11.85 o 
   8   4  14        4.26       20.10     12.37 o 
  -9   5  14       36.18       10.31     12.37 o 
  -8   5  14       44.09       45.87     12.88 o 
  -7   5  14        7.80       -3.61      9.28 o 
  -6   5  14       73.29       67.52     11.34 o 
  -5   5  14     2372.51     2269.82     46.05 o 
  -4   5  14       46.50       45.25      5.42 o 
  -3   5  14      576.92      609.79     11.21 o 
  -2   5  14      188.67      193.53      6.41 o 
  -1   5  14      268.48      265.36      6.32 o 
   0   5  14     2001.47     1859.46     21.61 o 
   1   5  14      828.16      877.00     14.00 o 
   2   5  14      174.69      155.50      7.70 o 
   3   5  14     1137.29     1130.39     21.19 o 
   4   5  14        3.82        5.25      4.31 o 
   5   5  14      392.63      372.77     13.21 o 
   6   5  14        4.07       14.95      9.79 o 
   7   5  14       17.28       23.19     11.34 o 
   8   5  14       29.39       49.99     13.40 o 
  -9   6  14      111.45       93.80     15.46 o 
  -8   6  14       31.21       25.25     11.34 o 
  -7   6  14       69.74       73.70     12.88 o 
  -6   6  14      133.01      140.18     14.43 o 
  -5   6  14      254.78      289.65     17.01 o 
  -4   6  14      486.64      488.06     14.56 o 
  -3   6  14      305.87      306.41      9.97 o 
  -2   6  14      827.02      875.21     12.40 o 
  -1   6  14       89.54       95.71      4.34 o 
   0   6  14       21.24       20.34      2.80 o 
   1   6  14        5.00        6.59      2.98 o 
   2   6  14        3.17        6.27      4.19 o 
   3   6  14      360.75      392.39     32.47 o 
   4   6  14       81.53       75.25      9.79 o 
   5   6  14      313.84      306.45     13.40 o 
   6   6  14       24.39       34.02      9.79 o 
   7   6  14      176.64      186.05     16.49 o 
   8   6  14      125.20       82.98     13.92 o 
  -9   7  14       86.60       78.85     13.92 o 
  -8   7  14        2.68        6.18      9.28 o 
  -7   7  14       36.44       30.92      9.79 o 
  -6   7  14       42.49       39.68      9.28 o 
  -5   7  14      527.31      508.68     19.58 o 
  -4   7  14       17.21       11.67      4.18 o 
  -3   7  14      122.76      119.70      8.17 o 
  -2   7  14       42.72       31.24      8.76 o 
  -1   7  14      184.14      160.55      9.29 o 
   0   7  14        0.79       -3.17      3.25 o 
   1   7  14      215.60      258.51     24.48 o 
   2   7  14      360.16      359.74     19.58 o 
   4   7  14       11.40       26.28      6.18 o 
   5   7  14       82.79      120.88     10.57 o 
   6   7  14       52.00       47.42      8.76 o 
   7   7  14      180.51      169.56     14.43 o 
   8   7  14        7.56       22.68      9.79 o 
  -4   8  14      335.14      297.38     20.62 o 
  -3   8  14      277.41      300.85     12.69 o 
  -2   8  14       10.37        6.02      5.64 o 
  -1   8  14       13.55        9.71      5.64 o 
   0   8  14      176.76      201.48     22.42 o 
   1   8  14       98.17       90.19     11.85 o 
   2   8  14      303.71      277.28     18.55 o 
   3   8  14       15.59       18.55      9.79 o 
   4   8  14       22.48       13.92     10.31 o 
   5   8  14        1.20        0.52      9.79 o 
  -6   9  14        9.48        7.73     11.34 o 
  -5   9  14      148.83      129.88     17.52 o 
  -4   9  14      212.68      213.37     19.07 o 
  -3   9  14      506.70      516.37     17.24 o 
  -2   9  14       40.09       52.46      7.63 o 
  -1   9  14      159.07      146.85     10.02 o 
   0   9  14        3.03        2.32      5.80 o 
   1   9  14      399.61      370.05     20.62 o 
   2   9  14      478.37      435.50     23.19 o 
   3   9  14        6.72        3.61      9.79 o 
   4   9  14        5.24       -3.09      9.79 o 
   5   9  14       45.02       43.81     13.40 o 
   6   9  14        0.08       13.92     11.85 o 
   7   9  14       43.14       38.14     14.95 o 
  -7  10  14      108.09      114.93     19.07 o 
  -6  10  14       23.90       20.10     12.88 o 
  -5  10  14        5.22        8.76     11.34 o 
  -4  10  14      744.59      790.60     35.05 o 
  -3  10  14        1.59        2.70      7.99 o 
  -2  10  14      101.27       93.84      9.24 o 
  -1  10  14       87.38      110.05      9.82 o 
   0  10  14       19.64       13.02      7.10 o 
   1  10  14       38.61       30.92     10.82 o 
   2  10  14       76.80       67.00     12.88 o 
   3  10  14       21.73        4.64     10.31 o 
   4  10  14       24.92       22.16     12.37 o 
   5  10  14      177.95      182.45     19.58 o 
   6  10  14       38.39       19.58     13.40 o 
  -6  11  14      222.28      236.56     23.19 o 
  -5  11  14        6.90       26.80     12.88 o 
  -4  11  14        7.00       13.92     11.85 o 
  -3  11  14       13.52       28.35     12.37 o 
  -2  11  14      139.72      142.57     11.59 o 
  -1  11  14      212.17      243.21     18.04 o 
   0  11  14       20.86       18.55      7.73 o 
   1  11  14       46.48       42.78     12.37 o 
   2  11  14       73.16       74.73     13.92 o 
   3  11  14       13.15       17.52     12.37 o 
   4  11  14       25.43        1.55     11.85 o 
   5  11  14      103.50      100.50     17.52 o 
  -5  12  14       15.46       20.10     13.40 o 
  -4  12  14       35.80       37.62     13.92 o 
  -3  12  14       15.55       13.92     11.85 o 
  -2  12  14       27.57       28.08     11.85 o 
  -1  12  14       11.95       11.77      7.83 o 
   0  12  14       53.04       26.80     12.37 o 
   1  12  14        9.70        4.12     10.82 o 
   2  12  14      110.44      117.51     16.49 o 
   3  12  14        7.17        7.22     11.85 o 
   4  12  14        3.87       26.80     13.40 o 
  -4  13  14        1.40        1.03     11.85 o 
  -3  13  14      195.73      228.83     23.19 o 
  -2  13  14       21.40       27.32      9.84 o 
  -1  13  14      417.83      457.78     23.71 o 
   0  13  14      110.51      123.18     17.01 o 
   1  13  14       22.73        2.06     12.37 o 
   2  13  14        0.06       -5.15     11.34 o 
   3  13  14       15.95        0.00     12.37 o 
  -2  14  14      222.15      281.40     25.77 o 
  -1  14  14       27.29       33.50     14.95 o 
   0  14  14       34.71       26.28     13.92 o 
   1  14  14       21.36       18.04     13.40 o 
 -10   1  15      116.65      120.88     14.89 o 
  -9   1  15      100.75       77.78     12.76 o 
  -8   1  15      526.00      528.46     22.03 o 
  -7   1  15      918.59      890.84     26.97 o 
  -6   1  15      419.42      391.39     16.94 o 
  -5   1  15     1131.62     1070.19     26.97 o 
  -4   1  15        7.56        0.52      7.99 o 
  -3   1  15     1135.99     1129.14     21.32 o 
  -2   1  15       31.34       48.54      5.04 o 
  -1   1  15        0.08       -0.33      3.72 o 
   0   1  15       55.45       53.63      4.85 o 
   1   1  15      744.12      738.50     15.67 o 
   2   1  15      138.74      152.52      8.02 o 
   3   1  15      213.27      217.38      9.72 o 
   4   1  15     1140.86     1109.68     28.24 o 
   5   1  15        7.08       17.52      7.65 o 
   6   1  15      264.82      239.71     26.80 o 
   7   1  15        3.08        8.67      7.31 o 
   8   1  15       73.88       92.73     12.57 o 
   9   1  15       27.74       24.22     11.30 o 
 -10   2  15      119.50      146.74     27.83 o 
  -9   2  15       23.95       19.60     18.04 o 
  -8   2  15       29.88       41.06     14.69 o 
  -7   2  15       23.20       27.23      9.09 o 
  -6   2  15      663.14      665.74     21.46 o 
  -5   2  15        3.19        9.20      6.37 o 
  -4   2  15      289.54      294.97     10.61 o 
  -3   2  15      345.55      356.15     10.81 o 
  -2   2  15      148.52      149.21      6.99 o 
  -1   2  15       10.48       10.49      3.76 o 
   0   2  15     2860.31     2805.41     64.30 o 
   1   2  15      283.44      275.31      6.87 o 
   2   2  15     1404.00     1298.69     46.75 o 
   3   2  15      275.53      225.18      9.72 o 
   4   2  15      240.89      227.73     12.93 o 
   5   2  15      146.94      155.68     11.84 o 
   6   2  15       29.58       28.40      8.92 o 
   7   2  15        2.53       -2.32     10.05 o 
   8   2  15       58.96       51.27     11.48 o 
   9   2  15        6.46        1.30     10.55 o 
 -10   3  15       42.90       43.81     15.98 o 
  -9   3  15        2.28       17.74     10.13 o 
  -8   3  15      118.72      113.65     12.37 o 
  -7   3  15        5.15        1.10      7.83 o 
  -6   3  15       86.76       81.81     13.92 o 
  -5   3  15        6.97        2.58      6.53 o 
  -4   3  15      692.11      628.63     15.17 o 
  -3   3  15      324.08      291.83      9.15 o 
  -2   3  15        0.30       -1.73      2.50 o 
  -1   3  15      385.71      399.07     10.70 o 
   0   3  15      100.88      110.33      5.13 o 
   1   3  15       95.47      109.26      8.56 o 
   2   3  15      168.96      176.19      8.52 o 
   3   3  15       61.29       66.14      6.23 o 
   4   3  15       86.11       99.76      9.48 o 
   5   3  15      175.61      178.20     12.37 o 
   6   3  15       31.15       27.46      6.94 o 
   7   3  15       69.70       77.31     14.95 o 
   8   3  15       59.72       56.18     14.95 o 
  -9   4  15       12.67       23.71     13.92 o 
  -8   4  15      199.24      227.80     21.65 o 
  -7   4  15       55.27       48.68      9.45 o 
  -6   4  15      166.50      167.58     11.81 o 
  -5   4  15       48.04       49.94     13.14 o 
  -4   4  15      577.96      549.94     14.16 o 
  -3   4  15      901.86      839.80     13.66 o 
  -2   4  15        0.01       -2.41      2.41 o 
  -1   4  15     1075.85      953.46     14.72 o 
   0   4  15      109.47      121.22      5.70 o 
   1   4  15       16.35       41.65      4.83 o 
   2   4  15      654.88      654.29     14.95 o 
   3   4  15      279.61      232.89      9.58 o 
   4   4  15       28.91       30.98      7.46 o 
   5   4  15       61.66       74.73     12.88 o 
   6   4  15      172.51      160.28     16.49 o 
   7   4  15       36.66       46.38     13.40 o 
   8   4  15       40.63       44.84     13.92 o 
  -9   5  15        0.24      -10.82     10.82 o 
  -8   5  15       14.75       20.62     11.85 o 
  -7   5  15      110.52      115.45     14.95 o 
  -6   5  15       27.04       26.28     10.31 o 
  -5   5  15     1470.95     1445.10     33.43 o 
  -4   5  15        0.45       -5.27      5.27 o 
  -3   5  15      848.09      785.88     13.20 o 
  -2   5  15      320.54      325.73      8.05 o 
  -1   5  15      373.23      390.49      7.68 o 
   0   5  15     1527.61     1590.53     19.28 o 
   1   5  15     1877.07     1860.23     24.95 o 
   2   5  15      545.74      521.91     12.86 o 
   3   5  15      771.43      724.51     16.29 o 
   4   5  15      431.57      366.95     21.13 o 
   5   5  15        0.90        1.55      8.76 o 
   6   5  15       36.56       39.68     11.34 o 
   7   5  15       39.48       36.08     11.85 o 
   8   5  15       37.25       13.40     11.85 o 
  -9   6  15        0.62       -2.06     11.85 o 
  -8   6  15       58.78       78.85     14.43 o 
  -7   6  15       23.54       34.53     11.34 o 
  -6   6  15       91.07      113.38     12.88 o 
  -5   6  15        9.35       11.85      8.25 o 
  -4   6  15      125.78      132.97     12.37 o 
  -3   6  15      674.23      634.80     11.62 o 
  -2   6  15      755.53      720.10     11.17 o 
  -1   6  15      306.10      291.45      6.79 o 
   0   6  15      248.25      248.23      6.99 o 
   1   6  15      326.17      333.44      7.37 o 
   2   6  15      229.60      239.13     10.03 o 
   3   6  15      548.70      497.75     12.04 o 
   4   6  15      231.00      239.65     14.95 o 
   5   6  15        5.27        8.25      8.25 o 
   6   6  15       14.74       29.38      9.79 o 
   7   6  15       27.68       27.83     10.82 o 
   8   6  15        4.73        5.15     10.82 o 
  -9   7  15        0.24       -5.15     10.31 o 
  -8   7  15        2.51       -7.73      9.28 o 
  -7   7  15        2.38        3.09      8.76 o 
  -6   7  15       88.56       86.07     11.34 o 
  -5   7  15        0.11       18.04      7.22 o 
  -4   7  15       25.04       37.06      5.10 o 
  -3   7  15       13.94       11.61      3.74 o 
  -2   7  15      206.89      238.81      7.79 o 
  -1   7  15       72.02       78.39      5.06 o 
   0   7  15      261.92      255.90     12.09 o 
   1   7  15        0.58       -4.09      4.09 o 
   2   7  15        3.03        6.18      7.73 o 
   4   7  15       65.77       65.45      7.73 o 
   5   7  15      109.25      114.42     11.34 o 
   6   7  15        5.01        4.64      7.73 o 
   7   7  15      146.41      133.48     13.92 o 
   8   7  15       12.77       20.62     10.31 o 
  -4   8  15      122.91      134.00     15.46 o 
  -3   8  15      500.72      527.17     16.29 o 
  -2   8  15       59.02       46.31     13.66 o 
  -1   8  15      546.92      510.24     15.82 o 
   0   8  15       74.00       68.11      7.63 o 
   1   8  15      593.92      561.77     24.22 o 
   2   8  15       97.80      115.45     13.40 o 
   3   8  15        1.29        2.06      8.76 o 
   4   8  15       17.23        2.58      9.79 o 
  -6   9  15        3.64       -4.64     11.34 o 
  -5   9  15      241.81      255.11     21.65 o 
  -4   9  15       85.74      108.23     15.46 o 
  -3   9  15      139.42      128.33      9.90 o 
  -2   9  15        0.26       -1.29      5.83 o 
  -1   9  15       26.87       20.54      9.79 o 
   0   9  15       25.18       27.82      6.92 o 
   1   9  15      187.08      181.41     15.98 o 
   2   9  15       40.51       40.72     11.34 o 
   3   9  15        0.01        0.52      9.28 o 
   4   9  15      167.31      179.35     17.52 o 
   5   9  15        3.14       -1.55     10.82 o 
   6   9  15       96.13       82.98     16.49 o 
   7   9  15       96.08       92.25     17.01 o 
  -7  10  15        0.50      -11.85     11.85 o 
  -6  10  15       97.72      114.42     18.04 o 
  -5  10  15       31.99       39.68     13.40 o 
  -4  10  15       27.60       77.82     15.46 o 
  -3  10  15       50.04       55.82      8.88 o 
  -2  10  15       14.78       18.71      7.10 o 
  -1  10  15      531.39      568.98     18.94 o 
   0  10  15        0.07       -1.21      6.37 o 
   1  10  15      178.88      148.43     15.98 o 
   2  10  15      163.59      188.63     17.52 o 
   3  10  15        0.05       -3.61     10.31 o 
   4  10  15        0.21       13.40     11.85 o 
   5  10  15        2.28       -5.67     11.34 o 
   6  10  15       21.59        1.03     12.37 o 
  -6  11  15       27.11       24.22     14.43 o 
  -5  11  15      190.70      170.08     20.62 o 
  -4  11  15      344.96      387.57     26.28 o 
  -3  11  15       80.76       68.03     14.43 o 
  -2  11  15      669.17      653.12     29.63 o 
  -1  11  15        0.38        5.39      7.10 o 
   0  11  15      510.16      490.93     18.21 o 
   1  11  15        9.67       26.80     11.34 o 
   2  11  15       12.56        8.76     10.82 o 
   3  11  15        3.16       10.82     11.85 o 
   4  11  15        0.61        9.28     11.85 o 
   5  11  15       79.31       88.65     16.49 o 
  -5  12  15       43.43       34.02     15.46 o 
  -4  12  15      363.21      357.68     26.80 o 
  -3  12  15       84.62       80.92     15.46 o 
  -2  12  15       15.29       -2.23      7.83 o 
  -1  12  15       68.25       49.39      9.39 o 
   0  12  15       28.55       35.05     12.88 o 
   1  12  15       80.29       93.28     15.46 o 
   2  12  15       36.94       51.02     14.43 o 
   3  12  15        1.42        2.58     11.85 o 
   4  12  15        7.23       -5.15     11.85 o 
  -4  13  15       15.00        3.09     13.40 o 
  -3  13  15       45.03       48.96     15.98 o 
  -2  13  15      124.20      157.84     14.00 o 
  -1  13  15        9.61       26.25      9.82 o 
   0  13  15        0.07       -8.25     11.34 o 
   1  13  15        0.04        6.70     12.37 o 
   2  13  15       17.01       17.01     13.40 o 
   3  13  15        5.95        9.79     13.40 o 
  -2  14  15      198.35      229.86     22.68 o 
  -1  14  15      311.54      317.48     26.28 o 
   0  14  15      123.54      134.00     19.07 o 
 -10   0  16      677.03      672.06     39.17 o 
  -9   0  16       32.40       47.93     16.49 o 
  -8   0  16      253.12      294.80     24.74 o 
  -7   0  16     1280.40     1257.53     47.42 o 
  -6   0  16     1814.66     1859.50     59.27 o 
  -5   0  16     1289.55     1220.94     42.26 o 
  -4   0  16       34.37       25.25      9.79 o 
  -3   0  16     7859.19     7698.79    186.57 o 
  -2   0  16     1538.39     1505.95     45.87 o 
  -1   0  16      106.84       92.25     10.82 o 
   0   0  16       13.99       23.19      7.73 o 
   1   0  16      211.54      197.91     14.43 o 
   2   0  16      821.24      676.70     27.32 o 
   3   0  16      372.74      363.35     21.13 o 
   4   0  16      191.15      205.12     18.04 o 
   5   0  16       12.59        8.25     10.82 o 
   6   0  16       13.19       26.28     12.37 o 
   7   0  16       68.41       74.22     16.49 o 
   8   0  16        0.32        8.25     14.43 o 
   9   0  16        5.68       -3.61     14.43 o 
 -10   1  16        1.29       22.57     11.64 o 
  -9   1  16       31.89       44.67     19.07 o 
  -8   1  16       63.87       86.67     15.20 o 
  -7   1  16       17.34       40.74     10.02 o 
  -6   1  16      188.57      186.05     13.66 o 
  -5   1  16      641.30      640.17     20.40 o 
  -4   1  16       15.50       28.38      6.92 o 
  -3   1  16      611.35      623.49     18.59 o 
  -2   1  16     1311.79     1314.26     40.22 o 
  -1   1  16      853.16      824.51     17.16 o 
   0   1  16       59.31       58.80      5.25 o 
   1   1  16       73.82       88.58      6.14 o 
   2   1  16       34.01       20.94      4.95 o 
   3   1  16      425.98      443.26     20.05 o 
   4   1  16     1794.96     1726.53     38.81 o 
   5   1  16       84.19       77.01     23.71 o 
   6   1  16       18.57       23.51      8.92 o 
   7   1  16      294.66      259.30     17.13 o 
   8   1  16       42.80       58.52      9.62 o 
   9   1  16       11.33       10.50     10.75 o 
 -10   2  16        5.32       -5.13     11.00 o 
  -9   2  16      256.89      272.05     18.74 o 
  -8   2  16      534.24      519.65     21.99 o 
  -7   2  16      282.02      304.32     16.55 o 
  -6   2  16       51.18       72.62      9.48 o 
  -5   2  16      904.88      856.78     24.48 o 
  -4   2  16      504.23      490.56     13.69 o 
  -3   2  16      263.87      301.49     10.51 o 
  -2   2  16     1191.96     1190.50     17.23 o 
  -1   2  16      361.12      334.15     10.30 o 
   0   2  16      133.95      178.34     13.00 o 
   1   2  16      218.79      293.57      7.31 o 
   2   2  16      265.19      276.11     10.31 o 
   3   2  16      243.38      240.97     10.41 o 
   4   2  16       16.00       13.40      6.92 o 
   5   2  16      166.01      160.34     12.20 o 
   6   2  16       36.41       34.27      9.48 o 
   7   2  16       99.47      104.11     17.01 o 
   8   2  16        1.81       -5.67     13.40 o 
   9   2  16        4.57       20.10     15.98 o 
  -9   3  16      123.26      129.88     18.55 o 
  -8   3  16       60.79       84.14     12.17 o 
  -7   3  16       39.15       43.52      9.39 o 
  -6   3  16       33.50       46.46     13.66 o 
  -5   3  16        5.46        0.00      6.56 o 
  -4   3  16      285.23      295.50     17.27 o 
  -3   3  16       23.68       35.67      4.39 o 
  -2   3  16      219.68      193.18      6.46 o 
  -1   3  16      221.20      200.37      8.23 o 
   0   3  16        8.57        4.95      2.90 o 
   1   3  16      173.57      155.29      6.16 o 
   2   3  16      822.70      730.68     16.26 o 
   3   3  16      604.22      590.83     18.95 o 
   4   3  16       55.90       44.61      8.02 o 
   5   3  16        0.65       -6.70      7.10 o 
   6   3  16      259.51      233.51     20.87 o 
   7   3  16      178.39      170.59     18.55 o 
   8   3  16       32.25       25.77     14.43 o 
  -9   4  16      132.41      147.40     19.58 o 
  -8   4  16      903.02      904.50     39.17 o 
  -7   4  16       26.17       26.82     10.57 o 
  -6   4  16      306.45      302.34     20.36 o 
  -5   4  16     1000.64      955.24     25.67 o 
  -4   4  16      349.36      343.74     14.36 o 
  -3   4  16      656.50      664.37     14.88 o 
  -2   4  16        2.48       -2.28      2.28 o 
  -1   4  16      164.69      144.46     10.07 o 
   0   4  16     1390.15     1365.35     19.58 o 
   1   4  16     3625.69     3602.04     44.15 o 
   2   4  16       38.27       45.74      5.29 o 
   3   4  16        0.83       -3.61      6.20 o 
   4   4  16        2.67        4.12      6.56 o 
   5   4  16      218.06      203.06     19.07 o 
   6   4  16        3.18        8.25     10.82 o 
   7   4  16       24.47       26.80     12.88 o 
   8   4  16       21.91       32.98     13.92 o 
  -9   5  16       27.70        7.22     12.88 o 
  -8   5  16        1.52       -2.06     10.82 o 
  -7   5  16       12.34        9.28     10.82 o 
  -6   5  16      118.96      103.08     13.40 o 
  -5   5  16      191.55      190.45     12.37 o 
  -4   5  16       73.78       32.76      7.10 o 
  -3   5  16       68.82       75.44      4.72 o 
  -2   5  16      130.65      121.22      5.53 o 
  -1   5  16        0.06        3.60      2.71 o 
   0   5  16       55.15       71.91      4.02 o 
   1   5  16      377.38      407.20      9.29 o 
   2   5  16      879.25      863.58     17.90 o 
   3   5  16       55.71       85.04     11.85 o 
   4   5  16        0.78       -3.09      8.76 o 
   5   5  16      130.02      143.28     14.43 o 
   6   5  16       97.77       90.71     13.92 o 
   7   5  16       11.98        9.28     10.82 o 
   8   5  16       38.45       40.72     12.88 o 
  -9   6  16       52.08       52.05     14.95 o 
  -8   6  16        3.83        7.73     11.34 o 
  -7   6  16      334.78      342.21     21.65 o 
  -6   6  16      266.42      260.78     18.04 o 
  -5   6  16      607.79      616.40     25.77 o 
  -4   6  16        0.10       -6.70      6.70 o 
  -3   6  16     1225.52     1155.59     19.51 o 
  -2   6  16       49.92       60.93      5.42 o 
  -1   6  16       15.73       13.20      2.99 o 
   0   6  16      365.95      438.93      8.47 o 
   1   6  16      771.00      775.04     12.92 o 
   2   6  16       79.68      102.57      7.18 o 
   3   6  16      674.92      641.65     26.28 o 
   4   6  16        0.63       10.31      7.73 o 
   5   6  16       92.67      104.62     11.85 o 
   6   6  16       68.33       77.31     11.85 o 
   7   6  16        0.42        1.03      9.79 o 
  -8   7  16        0.61       -0.52      9.79 o 
  -7   7  16       52.97       56.69     11.85 o 
  -6   7  16       53.21       59.27     10.82 o 
  -5   7  16       14.53       23.19      8.25 o 
  -4   7  16      180.49      185.02     12.88 o 
  -3   7  16       66.98       63.45      4.29 o 
  -2   7  16      380.93      397.30      8.50 o 
  -1   7  16        5.71        0.91      3.55 o 
   0   7  16      202.23      182.63      7.57 o 
   1   7  16        3.76       -2.58      4.70 o 
   2   7  16       14.28       -7.73      7.73 o 
   3   7  16       48.56       54.12      7.22 o 
   4   7  16       28.48       19.07      6.70 o 
   5   7  16      309.11      310.78     15.98 o 
   6   7  16       13.63       16.49      8.25 o 
   7   7  16        0.42       -1.55      8.76 o 
  -4   8  16       56.66       51.54     12.37 o 
  -3   8  16      112.98      142.80     19.58 o 
  -2   8  16      133.23      143.27     29.12 o 
  -1   8  16      735.28      669.99     18.38 o 
   0   8  16       19.72       31.40      6.53 o 
   1   8  16        0.65       10.31      8.76 o 
   2   8  16      102.99      108.75     13.40 o 
   3   8  16      239.43      219.04     18.55 o 
  -6   9  16        2.37       -6.70     11.34 o 
  -5   9  16       36.09       38.14     13.40 o 
  -4   9  16        5.69       13.40     10.82 o 
  -3   9  16      140.30      125.75      9.90 o 
  -2   9  16       19.75       21.55      9.53 o 
  -1   9  16      409.24      436.77     15.46 o 
   0   9  16      166.26      160.88     10.55 o 
   1   9  16        1.88        0.52      8.76 o 
   2   9  16        7.65        0.00      9.28 o 
   3   9  16      257.66      261.81     20.62 o 
   4   9  16      137.52      136.58     16.49 o 
   5   9  16        5.74        7.73     11.34 o 
   6   9  16       19.98       10.82     11.85 o 
  -7  10  16        4.44        3.09     13.92 o 
  -6  10  16       61.87       49.99     14.95 o 
  -5  10  16      155.05      168.53     19.58 o 
  -4  10  16        4.18        6.18     11.34 o 
  -3  10  16      178.58      178.03     11.96 o 
  -2  10  16      421.96      426.17     16.51 o 
  -1  10  16      971.15     1018.13     39.68 o 
   0  10  16      203.18      197.26     12.17 o 
   1  10  16        0.68        1.55      9.28 o 
   2  10  16      655.72      665.36     30.41 o 
   3  10  16        1.15        5.15     10.82 o 
   4  10  16        3.16       -2.58     10.82 o 
   5  10  16       48.57       28.86     13.40 o 
   6  10  16        3.73      -10.82     10.82 o 
  -6  11  16       64.06       55.15     17.01 o 
  -5  11  16        7.74       49.99     14.95 o 
  -4  11  16      194.46      247.38     22.68 o 
  -3  11  16       39.20       50.33      9.45 o 
  -2  11  16       71.54      101.53     10.71 o 
  -1  11  16        3.82       12.42     10.31 o 
   0  11  16       35.16       48.36      8.75 o 
   1  11  16       34.95       63.91     13.40 o 
   2  11  16       28.71       26.80     11.85 o 
   3  11  16        5.35       17.52     11.85 o 
   4  11  16        5.42       -2.06     11.85 o 
   5  11  16        6.38       -2.58     11.85 o 
  -5  12  16        1.12        0.00     12.88 o 
  -4  12  16      135.84      137.61     19.58 o 
  -3  12  16       80.42       89.68     16.49 o 
  -2  12  16       25.87       31.93      9.09 o 
  -1  12  16        0.15       -2.88      7.46 o 
   0  12  16      382.17      350.98     24.22 o 
   1  12  16       31.15       40.20     13.40 o 
   2  12  16       64.71       65.97     14.95 o 
   3  12  16       12.48        4.12     12.37 o 
   4  12  16       91.02      130.39     19.07 o 
  -4  13  16        0.03       -6.70     11.85 o 
  -3  13  16      208.90      222.65     23.19 o 
  -2  13  16        4.07        2.82      9.09 o 
  -1  13  16      235.48      245.15     15.82 o 
   0  13  16        2.08        0.52     12.37 o 
   1  13  16      208.67      220.58     21.13 o 
   2  13  16       80.16      121.12     18.04 o 
 -10   1  17        2.85       18.03     11.84 o 
  -9   1  17      122.71      157.71     15.31 o 
  -8   1  17      193.00      179.72     20.62 o 
  -7   1  17        0.35        9.31      8.72 o 
  -6   1  17     1259.07     1163.15     30.78 o 
  -5   1  17       42.86       52.02      9.79 o 
  -4   1  17     2859.96     2884.32     56.30 o 
  -3   1  17      264.17      284.39     17.78 o 
  -2   1  17      776.95      705.13     16.46 o 
  -1   1  17     1656.02     1537.98     35.82 o 
   0   1  17      968.08      920.41     31.81 o 
   1   1  17     1358.48     1313.42     31.03 o 
   2   1  17        2.80       -4.36      4.36 o 
   3   1  17        3.62       -6.20      6.20 o 
   4   1  17       35.54       47.45      8.56 o 
   5   1  17        0.29       -6.90      6.90 o 
   6   1  17        2.06       -4.25      8.19 o 
   7   1  17       27.00       28.00     10.18 o 
   8   1  17        5.82       -4.67      9.29 o 
 -10   2  17        1.77      -10.13     10.13 o 
  -9   2  17        8.24       17.12     10.75 o 
  -8   2  17       23.87       19.22      9.82 o 
  -7   2  17       18.41       12.11      8.56 o 
  -6   2  17      157.39      143.61     11.84 o 
  -5   2  17       88.29       99.49     10.02 o 
  -4   2  17      174.40      198.97     12.20 o 
  -3   2  17      909.76      884.58     18.84 o 
  -2   2  17      538.54      562.33     13.99 o 
  -1   2  17     1993.51     1938.11     42.21 o 
   0   2  17      158.27      147.83      8.23 o 
   1   2  17      732.13      721.59     12.56 o 
   2   2  17      147.63      122.61      7.63 o 
   3   2  17        0.33       -4.38      5.83 o 
   4   2  17        1.09       -6.73      6.73 o 
   5   2  17       61.29       44.71      9.11 o 
   6   2  17       77.43       76.27     12.11 o 
   7   2  17       13.83       29.38     13.40 o 
   8   2  17        0.51       19.58     14.43 o 
  -9   3  17        5.78       11.85     13.92 o 
  -8   3  17      198.78      177.45     15.46 o 
  -7   3  17       37.95       42.05      9.82 o 
  -6   3  17      578.65      572.33     20.57 o 
  -5   3  17        0.18        3.38      6.73 o 
  -4   3  17     1820.50     1741.06     37.90 o 
  -3   3  17      547.08      575.86     10.89 o 
  -2   3  17      413.82      415.00      9.60 o 
  -1   3  17       49.07       47.30      5.22 o 
   0   3  17      247.63      263.46      7.51 o 
   1   3  17        3.48        4.70      3.13 o 
   2   3  17      216.06      241.49     10.08 o 
   3   3  17      215.27      228.04     12.93 o 
   4   3  17      407.53      367.91     16.21 o 
   5   3  17       88.62       71.02     10.20 o 
   6   3  17        0.02        3.09     11.34 o 
   7   3  17       46.97       51.02     14.43 o 
   8   3  17        1.84       -5.67     13.40 o 
  -9   4  17        0.19      -12.37     12.37 o 
  -8   4  17      137.16      162.35     19.58 o 
  -7   4  17       39.52       49.99     12.88 o 
  -6   4  17        2.26       16.63      7.92 o 
  -5   4  17       35.27       35.27      8.02 o 
  -4   4  17       48.78       38.71      7.73 o 
  -3   4  17       96.49      127.49      5.74 o 
  -2   4  17        1.94        6.05      4.83 o 
  -1   4  17        7.91        4.83      2.41 o 
   0   4  17      463.27      473.35     13.19 o 
   1   4  17      236.24      275.04     16.29 o 
   2   4  17     1924.98     1927.88     40.27 o 
   3   4  17       79.59       76.81      8.92 o 
   4   4  17      102.54      131.18     10.75 o 
   5   4  17      145.89      168.01     17.52 o 
   6   4  17       13.93       21.13     11.34 o 
   7   4  17        4.67       -8.76     11.34 o 
   8   4  17       89.19       70.61     15.98 o 
  -9   5  17        5.26       13.40     13.40 o 
  -8   5  17        5.80       12.88     11.85 o 
  -7   5  17        1.35       -4.64     10.31 o 
  -6   5  17       53.01       49.48     11.85 o 
  -5   5  17      182.87      198.94     17.01 o 
  -4   5  17      192.38      161.54     11.48 o 
  -3   5  17      223.87      185.46      7.86 o 
  -2   5  17     1258.55     1140.04     17.39 o 
  -1   5  17      530.23      494.18      9.15 o 
   0   5  17      290.08      257.72      6.78 o 
   1   5  17     1705.83     1679.30     23.40 o 
   2   5  17       36.87       41.82      7.29 o 
   3   5  17     1210.52     1260.11     42.26 o 
   4   5  17      111.65      112.35     14.43 o 
   5   5  17        2.74       -4.12      8.76 o 
   6   5  17        0.17       -4.64      9.79 o 
   7   5  17        0.08       -9.28     10.31 o 
  -9   6  17        2.60       -0.52     12.37 o 
  -8   6  17        0.70        2.06     11.34 o 
  -7   6  17      187.62      195.33     18.55 o 
  -6   6  17       37.33       33.50     10.82 o 
  -5   6  17      144.75      131.94     13.40 o 
  -4   6  17      164.07      132.97     12.88 o 
  -3   6  17        1.82        5.75      4.70 o 
  -2   6  17        3.01       -1.85      4.24 o 
  -1   6  17       94.96      108.80      5.18 o 
   0   6  17       22.05       31.33      3.77 o 
   1   6  17        0.88       11.49      3.92 o 
   2   6  17      110.41      114.46      8.36 o 
   3   6  17      109.95      147.91     14.43 o 
   4   6  17        1.58       -1.03      7.73 o 
   5   6  17       18.60       14.95      9.28 o 
   6   6  17        0.83        3.61      9.28 o 
   7   6  17        4.13       12.88     10.31 o 
  -8   7  17        8.52        7.73     10.82 o 
  -7   7  17       25.67       36.08     11.85 o 
  -6   7  17       15.36       19.58      9.28 o 
  -5   7  17        0.72        6.70      7.73 o 
  -4   7  17        6.34        5.15      7.22 o 
  -3   7  17       55.45       62.18      6.85 o 
  -2   7  17       53.19       55.89      4.14 o 
  -1   7  17       51.75       50.24      3.91 o 
   0   7  17      128.23      111.69      6.63 o 
   1   7  17       17.78       14.50      5.64 o 
   2   7  17        0.14       -3.46      3.46 o 
   3   7  17      137.45      119.05      9.79 o 
   4   7  17        6.55        0.00      6.18 o 
   5   7  17       24.98       31.44      8.25 o 
   6   7  17       17.95        9.79      8.25 o 
   7   7  17        6.06       -1.03      8.76 o 
  -8   8  17        0.03       -7.73      7.73 o 
  -4   8  17      100.98       90.19     14.43 o 
  -3   8  17       89.22      100.74     11.60 o 
  -2   8  17       56.72       64.62      7.78 o 
  -1   8  17        1.19       11.92      7.22 o 
   0   8  17      511.44      569.76     17.13 o 
   1   8  17       20.14       12.88      9.28 o 
   2   8  17      365.25      319.54     20.10 o 
   3   8  17       93.33      103.59     13.92 o 
  -6   9  17        0.07       -2.58     11.85 o 
  -5   9  17       47.96       42.26     13.92 o 
  -4   9  17      227.24      262.85     21.13 o 
  -3   9  17        5.41        3.87      6.68 o 
  -2   9  17      398.37      379.20     14.68 o 
  -1   9  17       54.03       63.27      7.99 o 
   0   9  17        2.69       -3.09      6.20 o 
   1   9  17       49.43       44.32     11.34 o 
   2   9  17       29.35       19.07     10.82 o 
   3   9  17       70.70       70.09     13.92 o 
   4   9  17       41.61       64.94     13.40 o 
   5   9  17       64.41       48.45     13.92 o 
   6   9  17        9.39       -2.58     11.85 o 
  -6  10  17       13.85       27.32     13.92 o 
  -5  10  17      160.99      190.18     21.13 o 
  -4  10  17      223.88      245.32     22.16 o 
  -3  10  17       34.72       50.95      8.72 o 
  -2  10  17       40.16       45.64      8.36 o 
  -1  10  17       92.77      104.00     11.60 o 
   0  10  17        9.74       12.72      7.26 o 
   1  10  17       51.04       72.15     13.40 o 
   2  10  17      295.86      338.61     22.68 o 
   3  10  17       89.26       91.74     14.95 o 
   4  10  17       24.09       20.62     12.37 o 
   5  10  17       37.19       52.57     15.46 o 
  -6  11  17        1.19      -11.85     11.85 o 
  -5  11  17        1.67        7.22     12.88 o 
  -4  11  17      268.85      284.49     24.22 o 
  -3  11  17        7.56        5.44      7.83 o 
  -2  11  17      211.56      245.40     14.56 o 
  -1  11  17       49.87       67.59      9.82 o 
   0  11  17      144.45      148.95     16.49 o 
   1  11  17      398.97      415.91     25.25 o 
   2  11  17      119.16      133.48     17.01 o 
   3  11  17      412.69      367.47     25.77 o 
   4  11  17      166.20      181.41     20.10 o 
   5  11  17       24.83       17.52     13.40 o 
  -5  12  17       40.87       49.48     16.49 o 
  -4  12  17        7.51        0.00     12.88 o 
  -3  12  17        4.93       -1.55     11.85 o 
  -2  12  17      331.76      331.89     17.45 o 
  -1  12  17       19.88       18.87      8.56 o 
   0  12  17      129.32      112.35     16.49 o 
   1  12  17       81.49       57.72     14.43 o 
   2  12  17      248.75      289.13     23.71 o 
   3  12  17       85.29       78.85     16.49 o 
  -3  13  17        2.29       -4.12     12.37 o 
  -2  13  17       14.93       27.76     10.82 o 
  -1  13  17      113.22      147.31     17.27 o 
   0  13  17      129.88       85.04     16.49 o 
   1  13  17       47.97       80.92     15.98 o 
   2  13  17        5.87       13.40     12.88 o 
 -10   0  18       12.14       29.38     19.07 o 
  -9   0  18       11.73        5.67     14.95 o 
  -8   0  18      381.51      349.43     27.83 o 
  -7   0  18      974.76      822.04     38.14 o 
  -6   0  18     1282.80     1122.50     43.29 o 
  -5   0  18      164.20      137.09     16.49 o 
  -4   0  18     5043.14     4956.95    127.30 o 
  -3   0  18      127.56      140.18     14.95 o 
  -2   0  18     5327.51     5070.34    128.33 o 
  -1   0  18     1472.77     1463.17     46.90 o 
   0   0  18     5316.62     4841.51    122.66 o 
   1   0  18      601.96      624.13     27.83 o 
   2   0  18      117.78      144.31     14.95 o 
   3   0  18      671.68      608.15     28.35 o 
   4   0  18     1275.14     1371.95     47.93 o 
   5   0  18        6.53        0.00     10.82 o 
   6   0  18       30.09       24.74     12.88 o 
   7   0  18      113.83      108.23     19.07 o 
   8   0  18        3.00       10.31     13.92 o 
 -10   1  18       90.19       96.58     15.29 o 
  -9   1  18      127.08      138.53     14.93 o 
  -8   1  18       82.29       61.51     19.84 o 
  -7   1  18       58.46       77.65     11.44 o 
  -6   1  18       43.01       34.24      9.29 o 
  -5   1  18      149.15      144.86     16.23 o 
  -4   1  18     1595.09     1535.51     44.58 o 
  -3   1  18        3.78        2.06      6.56 o 
  -2   1  18      222.54      232.15     12.93 o 
  -1   1  18     1794.45     1806.67     32.37 o 
   0   1  18      239.59      251.39     10.41 o 
   1   1  18      759.43      758.38     17.64 o 
   2   1  18      114.72      133.31     10.20 o 
   3   1  18      297.59      292.65     14.76 o 
   4   1  18        7.90       12.37      7.65 o 
   5   1  18       41.33       31.44      9.53 o 
   6   1  18       79.42       65.04     10.91 o 
   7   1  18        3.60        1.33      9.65 o 
   8   1  18        5.52        6.18     13.92 o 
  -9   2  18       71.45       76.52     12.84 o 
  -8   2  18       30.23       33.78     10.71 o 
  -7   2  18        0.15        3.02      9.28 o 
  -6   2  18      131.02      147.69     12.39 o 
  -5   2  18     1220.44     1174.14     30.24 o 
  -4   2  18      115.17      129.63     10.38 o 
  -3   2  18      231.31      218.83     10.35 o 
  -2   2  18     1821.80     1816.95     24.59 o 
  -1   2  18      273.86      316.57     11.21 o 
   0   2  18       66.72       66.49      6.33 o 
   1   2  18      922.49      878.70     14.58 o 
   2   2  18      252.66      290.19     14.03 o 
   3   2  18       40.60       58.83      8.38 o 
   4   2  18       67.43       71.36      9.48 o 
   5   2  18        8.80        0.30     15.98 o 
   6   2  18       63.71       70.30     11.11 o 
   7   2  18      219.26      223.47     15.82 o 
   8   2  18       11.65       25.77     14.43 o 
  -9   3  18      323.94      380.35     28.86 o 
  -8   3  18      128.99      133.92     14.20 o 
  -7   3  18        6.63        1.25      8.36 o 
  -6   3  18      325.11      319.82     20.87 o 
  -5   3  18      105.90      108.82     10.38 o 
  -4   3  18      131.13      121.60     10.02 o 
  -3   3  18     2621.20     2537.37     36.48 o 
  -2   3  18      120.55      127.16      5.98 o 
  -1   3  18     1712.94     1699.11     33.26 o 
   0   3  18      267.69      276.94      7.86 o 
   1   3  18     1100.99     1077.21     33.30 o 
   2   3  18       44.32       44.59      7.65 o 
   3   3  18       43.70       46.81      8.02 o 
   4   3  18        1.24       -4.38      6.92 o 
   5   3  18       57.11       67.26     10.02 o 
   6   3  18        4.57        6.18     11.85 o 
   7   3  18       18.05       11.85     13.40 o 
   8   3  18      135.27       99.47     18.55 o 
  -9   4  18        8.72        6.70     13.92 o 
  -8   4  18       66.37      112.35     17.52 o 
  -7   4  18       96.54       96.89     15.46 o 
  -6   4  18      453.31      446.96     18.54 o 
  -5   4  18       14.38        3.49      7.46 o 
  -4   4  18      585.32      558.64     18.74 o 
  -3   4  18     1186.35     1133.02     19.69 o 
  -2   4  18     3640.21     3549.94     43.53 o 
  -1   4  18      178.00      124.51      9.06 o 
   0   4  18      376.18      360.67     10.37 o 
   1   4  18      564.48      509.33     13.82 o 
   2   4  18     1520.24     1495.48     33.89 o 
   3   4  18      356.00      360.86     15.98 o 
   4   4  18        7.80       19.07     10.82 o 
   5   4  18      102.74      113.90     15.98 o 
   6   4  18       78.00       78.85     14.43 o 
   7   4  18       61.92       63.91     14.43 o 
  -9   5  18      107.46       89.16     17.52 o 
  -8   5  18      211.16      193.27     20.10 o 
  -7   5  18      103.34      102.05     15.46 o 
  -6   5  18       54.43       57.72     12.37 o 
  -5   5  18      689.29      600.42     26.80 o 
  -4   5  18        8.55       -7.99      7.99 o 
  -3   5  18       34.87       42.86      4.97 o 
  -2   5  18       22.29       22.60      6.09 o 
  -1   5  18       13.36        6.88      5.08 o 
   0   5  18        3.05        5.30      3.49 o 
   1   5  18      660.42      726.29     13.18 o 
   2   5  18      181.73      163.89     15.46 o 
   3   5  18       84.40       90.19     12.88 o 
   4   5  18      443.64      437.04     25.25 o 
   5   5  18        3.53       -6.68      6.68 o 
   6   5  18       29.13       31.95     11.85 o 
   7   5  18       14.37        1.03     11.34 o 
  -8   6  18       12.58        7.22     11.85 o 
  -7   6  18      177.93      188.63     18.55 o 
  -6   6  18      130.71      136.58     14.95 o 
  -5   6  18      100.08       78.85     12.37 o 
  -4   6  18      305.65      255.63     17.01 o 
  -3   6  18      609.26      579.19     15.23 o 
  -2   6  18       49.09       39.37      4.92 o 
  -1   6  18      712.75      717.57     12.61 o 
   0   6  18      910.11      885.86     17.48 o 
   1   6  18      112.70      107.77      9.28 o 
   2   6  18        0.31        5.67      8.25 o 
   3   6  18      341.84      331.39     20.62 o 
   4   6  18      118.74      108.13      9.16 o 
   5   6  18        9.52        6.18      8.76 o 
   6   6  18       56.66       48.45     11.85 o 
   7   6  18       40.77       42.78     12.37 o 
  -8   7  18        8.41        4.64     10.82 o 
  -7   7  18      374.79      403.54     22.68 o 
  -6   7  18        5.06        6.18      8.76 o 
  -5   7  18      164.72      163.38     13.92 o 
  -4   7  18       22.35       34.02      8.76 o 
  -3   7  18       45.27       64.44     10.21 o 
  -2   7  18        2.11        2.66      3.08 o 
  -1   7  18     1195.80     1182.52     18.98 o 
   0   7  18       72.61       84.21      6.53 o 
   1   7  18       26.44       24.30      4.22 o 
   2   7  18       15.35        4.31      6.00 o 
   3   7  18       67.28       55.15      8.25 o 
   4   7  18       14.72        9.79      7.22 o 
   5   7  18       25.67       25.77      8.76 o 
   6   7  18       12.92       -3.61      7.73 o 
   7   7  18        4.49       -6.18      8.25 o 
  -6   8  18        3.06       -4.64      6.70 o 
  -4   8  18      142.51      135.55     16.49 o 
  -3   8  18        0.41        3.40      6.44 o 
  -2   8  18        2.03        4.59      5.80 o 
  -1   8  18      309.63      304.86     12.90 o 
   0   8  18      858.39      844.76     29.89 o 
   1   8  18      137.98      143.28     14.43 o 
   2   8  18        6.68        5.67      9.28 o 
   3   8  18       24.09        8.25     10.31 o 
  -6   9  18       91.32       63.91     16.49 o 
  -5   9  18       58.85       41.23     14.43 o 
  -4   9  18       40.56       54.12     13.40 o 
  -3   9  18        9.28        1.05      6.31 o 
  -2   9  18      121.85      156.58     10.64 o 
  -1   9  18      233.33      230.35     19.07 o 
   0   9  18        1.54       -3.76     11.34 o 
   1   9  18        4.35       -7.22      8.76 o 
   2   9  18        1.55       -3.61      9.79 o 
   3   9  18       18.72        5.67     10.82 o 
   4   9  18       34.94       31.95     12.37 o 
   5   9  18        3.30        0.52     11.34 o 
   6   9  18      208.29      171.62     20.10 o 
  -6  10  18        2.49       -0.52     12.37 o 
  -5  10  18      309.99      354.07     26.80 o 
  -4  10  18       10.00       10.31     12.37 o 
  -3  10  18        0.09       -4.42      6.90 o 
  -2  10  18      115.14      108.83     23.45 o 
  -1  10  18        2.74        4.43      6.73 o 
   0  10  18        0.01       -3.09      6.92 o 
   1  10  18      199.08      203.06     18.04 o 
   2  10  18       12.71        8.25     11.34 o 
   3  10  18        0.90       -6.70     10.31 o 
   4  10  18      101.35      107.72     17.01 o 
   5  10  18      101.78      101.02     17.52 o 
  -5  11  18       16.08       21.13     13.92 o 
  -4  11  18       51.00       56.69     14.95 o 
  -3  11  18      156.67      151.26     12.33 o 
  -2  11  18       13.65       15.77      8.15 o 
  -1  11  18       84.63       97.27     10.91 o 
   0  11  18        6.70        3.09     10.31 o 
   1  11  18        0.07      -10.31     10.31 o 
   2  11  18        0.01       -1.03     11.34 o 
   3  11  18        0.65       19.58     12.88 o 
   4  11  18       17.51       13.92     12.88 o 
  -4  12  18      175.51      144.82     20.62 o 
  -3  12  18      213.06      206.15     22.16 o 
  -2  12  18       22.27       20.10      8.75 o 
  -1  12  18       90.87      116.82     11.96 o 
   0  12  18        2.40       -0.52     11.34 o 
   1  12  18        4.60        8.76     12.37 o 
   2  12  18       64.48       68.03     15.46 o 
   3  12  18        9.67       20.62     13.40 o 
  -2  13  18       24.51       20.65     11.60 o 
  -1  13  18       99.60      118.72     14.95 o 
   0  13  18       93.52       76.28     16.49 o 
   1  13  18       15.17       10.31     12.37 o 
  -9   1  19       14.55       10.72     10.49 o 
  -8   1  19        2.86       -8.97      9.24 o 
  -7   1  19      109.57       83.45     12.01 o 
  -6   1  19        0.03       -6.18      8.02 o 
  -5   1  19      374.51      336.76     16.58 o 
  -4   1  19     1141.33     1165.77     29.88 o 
  -3   1  19      684.78      617.33     20.41 o 
  -2   1  19     2019.48     1973.98     41.73 o 
  -1   1  19        1.97       -5.65      8.50 o 
   0   1  19      789.12      806.32     22.77 o 
   1   1  19      133.87      151.30     14.69 o 
   2   1  19     1811.52     1720.09     38.45 o 
   3   1  19        0.64        2.69      6.90 o 
   4   1  19      220.55      225.78     14.43 o 
   5   1  19        5.78       -4.40      7.99 o 
   6   1  19       19.08       20.84      9.65 o 
   7   1  19        8.60       10.88     10.02 o 
   8   1  19        7.57       19.58     14.95 o 
  -9   2  19       19.87       30.00     11.81 o 
  -8   2  19       63.80       60.80     12.17 o 
  -7   2  19       21.28        6.79      9.02 o 
  -6   2  19      259.63      273.92     16.02 o 
  -5   2  19        1.31        2.37      7.10 o 
  -4   2  19       13.61       -0.38      6.73 o 
  -3   2  19       10.74       17.06      7.10 o 
  -2   2  19     1545.91     1590.23     22.36 o 
  -1   2  19      261.48      257.35     10.70 o 
   0   2  19     1718.02     1717.07     39.19 o 
   1   2  19      501.87      504.50     21.13 o 
   2   2  19      633.25      586.45     19.31 o 
   3   2  19     1258.18     1176.35     30.06 o 
   4   2  19       43.58       60.46      9.48 o 
   5   2  19      112.78      116.69     12.37 o 
   6   2  19       15.10        7.64      9.65 o 
   7   2  19       54.53       76.82     11.64 o 
   8   2  19        1.12       -2.06     13.40 o 
  -9   3  19       26.16       41.23     15.98 o 
  -8   3  19       35.51       32.23     11.34 o 
  -7   3  19       24.74        9.92      8.92 o 
  -6   3  19        3.16        7.22      8.02 o 
  -5   3  19       30.71       20.41      7.83 o 
  -4   3  19       37.35       26.39      7.46 o 
  -3   3  19        0.18       11.06      3.85 o 
  -2   3  19      328.12      289.47      9.22 o 
  -1   3  19      394.58      370.57     12.00 o 
   0   3  19      419.93      392.36      9.44 o 
   1   3  19       99.84      104.74      9.29 o 
   2   3  19      132.20      130.11     11.85 o 
   3   3  19       54.14       61.08      8.75 o 
   4   3  19        3.09       -6.06      7.73 o 
   5   3  19       51.51       72.67     14.95 o 
   6   3  19       14.55       16.49     12.88 o 
   7   3  19        6.00       13.92     12.88 o 
  -9   4  19       14.54      -13.40     13.40 o 
  -8   4  19       33.41       20.62     13.92 o 
  -7   4  19        3.12       12.37     11.85 o 
  -6   4  19      194.74      152.90     12.69 o 
  -5   4  19       77.90       67.72      9.45 o 
  -4   4  19      695.37      652.59     20.87 o 
  -3   4  19       69.45       67.16      8.18 o 
  -2   4  19       62.49       64.39      8.19 o 
  -1   4  19       29.64       35.98      5.12 o 
   0   4  19        1.21       -3.80      3.80 o 
   1   4  19        0.76        3.11      6.00 o 
   2   4  19       10.14       25.55      6.92 o 
   3   4  19       11.85       17.61     12.88 o 
   4   4  19      184.18      182.45     18.55 o 
   5   4  19       52.84       42.78     13.92 o 
   6   4  19        0.28        5.09      8.15 o 
   7   4  19        4.26       13.92     12.37 o 
  -8   5  19        3.03        1.55     11.85 o 
  -7   5  19        8.98       23.71     12.37 o 
  -6   5  19       35.77       52.05     12.88 o 
  -5   5  19        1.34        3.61      9.28 o 
  -4   5  19      161.74      126.27     14.43 o 
  -3   5  19       38.28       33.71      6.25 o 
  -2   5  19      105.13       92.06      6.27 o 
  -1   5  19        0.37        2.34      3.49 o 
   0   5  19      292.31      272.88      9.52 o 
   1   5  19       21.46       40.72      9.79 o 
   2   5  19        1.00        9.28      8.76 o 
   3   5  19       34.00       47.42     11.34 o 
   4   5  19       10.57       19.07     11.34 o 
   5   5  19       36.47       30.81      8.36 o 
   6   5  19        2.94       -8.76      9.79 o 
   7   5  19        2.09        2.06     11.34 o 
  -8   6  19       27.15       25.77     13.40 o 
  -7   6  19        0.00        6.18     10.82 o 
  -6   6  19        2.50        3.09     10.31 o 
  -5   6  19       20.86       30.41     10.82 o 
  -4   6  19       14.70       29.89      9.79 o 
  -3   6  19        8.50       23.56      5.70 o 
  -2   6  19       34.74       37.72      5.08 o 
  -1   6  19       75.28       69.72      6.35 o 
   0   6  19      175.46      161.51     15.60 o 
   1   6  19       50.74       59.27     10.82 o 
   2   6  19      536.13      511.78     24.22 o 
   3   6  19       30.34       19.58     10.82 o 
   4   6  19       37.39       23.59      6.96 o 
   5   6  19       55.03       74.22     11.85 o 
   6   6  19       14.78       14.95      9.79 o 
   7   6  19        0.23       -2.06     10.31 o 
  -8   7  19       16.74        9.79     11.85 o 
  -7   7  19        4.61       12.37     10.31 o 
  -6   7  19       37.21       27.32     10.31 o 
  -5   7  19       70.54       83.49     11.34 o 
  -4   7  19      604.74      606.61     24.74 o 
  -3   7  19      218.41      200.71      8.70 o 
  -2   7  19      375.81      376.54     10.73 o 
  -1   7  19      541.26      541.92     16.70 o 
   0   7  19      258.00      309.12     10.46 o 
   1   7  19      397.38      374.41     13.83 o 
   2   7  19        1.24        1.29      6.20 o 
   3   7  19       29.56       30.41      7.73 o 
   4   7  19        1.92       -0.52      7.22 o 
   5   7  19        2.28        2.58      7.73 o 
   6   7  19       14.15        8.25      8.76 o 
   7   7  19        3.31        4.64      8.76 o 
  -7   8  19       53.69       47.93      9.28 o 
  -6   8  19        2.29       -7.22      7.22 o 
  -4   8  19      297.99      220.07     19.58 o 
  -3   8  19       79.70       82.52      8.42 o 
  -2   8  19        1.30       -1.75      5.43 o 
  -1   8  19       54.95       51.78      7.41 o 
   0   8  19       79.19       86.11      7.16 o 
   1   8  19        2.19        6.70      9.28 o 
   2   8  19        0.02        5.15      9.28 o 
   3   8  19       22.17       40.72     11.85 o 
  -6   9  19        1.07       -8.76     11.85 o 
  -5   9  19        0.01      -10.82     10.82 o 
  -4   9  19       77.09       94.83     15.98 o 
  -3   9  19      118.58      160.81     24.48 o 
  -2   9  19       24.11       32.13      7.55 o 
  -1   9  19      409.93      406.57     16.02 o 
   0   9  19       72.44       72.23     11.08 o 
   1   9  19       21.96        8.25     10.31 o 
   2   9  19      164.12      158.74     16.49 o 
   3   9  19       26.46       10.82     11.85 o 
   4   9  19       15.77       10.82     11.85 o 
   5   9  19        0.68       -3.61     11.34 o 
  -6  10  19       20.76       18.55     13.92 o 
  -5  10  19      185.10      214.40     22.68 o 
  -4  10  19       10.20       16.49     12.37 o 
  -3  10  19      117.37      130.24     11.60 o 
  -2  10  19       42.67       37.59      8.36 o 
  -1  10  19      138.89      183.34     11.81 o 
   0  10  19       31.36       23.25      7.99 o 
   1  10  19      211.13      205.12     18.04 o 
   2  10  19      113.12      118.54     15.98 o 
   3  10  19      145.93      121.12     17.01 o 
   4  10  19        4.15       -1.03     11.34 o 
   5  10  19        2.23       -9.28     12.37 o 
  -5  11  19      102.67      124.21     19.58 o 
  -4  11  19        3.43       -7.22     11.34 o 
  -3  11  19      101.99      102.05     11.23 o 
  -2  11  19      139.11      161.30     12.47 o 
  -1  11  19       50.32       72.32     10.18 o 
   0  11  19        8.30        8.25     10.31 o 
   1  11  19       19.04       13.40     11.34 o 
   2  11  19       58.62       40.20     13.92 o 
   3  11  19        1.13        1.03     11.85 o 
   4  11  19        6.35       -2.58     11.85 o 
  -4  12  19       18.77       32.98     15.46 o 
  -3  12  19       24.04       38.65     14.43 o 
  -2  12  19       71.50       81.94     11.14 o 
  -1  12  19       14.24       11.38      8.72 o 
   0  12  19        0.11       -5.15     10.82 o 
   1  12  19       55.63       37.62     13.92 o 
   2  12  19       53.96       41.75     13.92 o 
  -1  13  19       14.11       12.88     12.37 o 
   0  13  19        5.93       19.58     13.40 o 
  -9   0  20       10.28        4.64     14.95 o 
  -8   0  20       21.10        8.25     14.43 o 
  -7   0  20      123.74      108.75     17.52 o 
  -6   0  20      183.09      149.98     18.55 o 
  -5   0  20       52.87       49.48     14.43 o 
  -4   0  20      105.00       80.92     13.92 o 
  -3   0  20       69.50       41.75     11.85 o 
  -2   0  20     1154.52     1263.72     43.29 o 
  -1   0  20      273.03      229.86     18.55 o 
   0   0  20     2199.02     2124.41     62.88 o 
   1   0  20        0.24       -0.52      9.28 o 
   2   0  20     1555.77     1420.91     47.93 o 
   3   0  20       17.14       30.41     11.85 o 
   4   0  20       57.27       76.79     13.92 o 
   5   0  20      120.20      104.11     16.49 o 
   6   0  20      558.46      656.60     35.05 o 
   7   0  20       29.90       39.17     16.49 o 
   8   0  20        6.28       16.49     10.93 o 
  -9   1  20       83.70       88.49     14.03 o 
  -8   1  20      260.11      232.26     17.13 o 
  -7   1  20      283.47      238.87     16.58 o 
  -6   1  20        0.24       -7.46      7.46 o 
  -5   1  20     1039.64     1045.43     28.97 o 
  -4   1  20      359.99      311.23     15.66 o 
  -3   1  20        8.18       -6.20      6.20 o 
  -2   1  20      446.66      439.41     16.76 o 
  -1   1  20      509.10      479.95     17.48 o 
   0   1  20      734.41      716.98     21.30 o 
   1   1  20     1497.07     1469.25     34.07 o 
   2   1  20     1155.01     1180.88     30.06 o 
   3   1  20       54.65       42.77      8.56 o 
   4   1  20      110.90      145.82     12.20 o 
   5   1  20      119.89      126.52     12.74 o 
   6   1  20      139.75      149.73     14.03 o 
   7   1  20        1.18        2.69      9.65 o 
   8   1  20       40.83       39.17     16.49 o 
  -9   2  20       82.57       93.38     22.16 o 
  -8   2  20        0.63       -9.29      9.29 o 
  -7   2  20       10.96       -0.56      8.92 o 
  -6   2  20       10.59       16.61      8.72 o 
  -5   2  20        0.73       -6.96      7.46 o 
  -4   2  20       36.89       16.41      7.78 o 
  -3   2  20        0.04       -5.15      6.20 o 
  -2   2  20      867.48      867.88     24.04 o 
  -1   2  20       56.23       47.95      8.02 o 
   0   2  20      398.21      381.44     15.66 o 
   1   2  20      373.67      394.81     16.03 o 
   2   2  20        4.19       17.16      6.73 o 
   3   2  20       18.38       45.82      8.56 o 
   4   2  20      416.21      447.95     19.07 o 
   5   2  20        0.04        4.46      8.92 o 
   6   2  20       13.79       11.85     13.92 o 
   7   2  20       42.71       61.33     16.49 o 
  -9   3  20      141.08      179.35     22.16 o 
  -8   3  20        7.50       28.35     13.92 o 
  -7   3  20      123.33      124.08     13.06 o 
  -6   3  20      673.03      671.00     23.29 o 
  -5   3  20       53.51       43.47      8.92 o 
  -4   3  20      342.12      322.91     15.46 o 
  -3   3  20     1783.45     1791.65     39.89 o 
  -2   3  20      377.16      356.10     11.91 o 
  -1   3  20        0.05       -5.80      5.80 o 
   0   3  20     1334.55     1221.23     21.42 o 
   1   3  20       51.10       43.80      7.78 o 
   2   3  20      155.26      164.01     11.64 o 
   3   3  20     1136.81     1082.34     41.75 o 
   4   3  20       41.57       58.90      9.82 o 
   5   3  20      156.16      145.34     18.04 o 
   6   3  20        1.37       12.88     13.40 o 
   7   3  20      252.13      264.91     23.19 o 
  -8   4  20        1.78        5.67     13.40 o 
  -7   4  20       23.08       11.85     12.88 o 
  -6   4  20       50.70       75.25     14.43 o 
  -5   4  20      166.46      198.39     13.79 o 
  -4   4  20       53.21       41.00      8.36 o 
  -3   4  20      693.73      673.99     14.35 o 
  -2   4  20      118.05      136.03      7.31 o 
  -1   4  20       24.17       10.20      4.62 o 
   0   4  20      220.52      189.44      8.31 o 
   1   4  20        9.16       18.81      6.92 o 
   2   4  20        2.20        3.61      9.02 o 
   3   4  20       15.95       14.95     10.82 o 
   4   4  20      715.92      690.10     32.47 o 
   5   4  20        7.14       -0.52     11.85 o 
   6   4  20        2.24       -5.75      7.78 o 
   7   4  20       12.31       21.65     13.40 o 
  -8   5  20       11.84       14.95     12.37 o 
  -7   5  20       32.27       49.99     14.43 o 
  -6   5  20      362.73      378.29     23.71 o 
  -5   5  20       76.08       69.06     13.40 o 
  -4   5  20        3.33       -7.22      8.76 o 
  -3   5  20       85.91       78.74     15.46 o 
  -2   5  20      439.47      407.10     15.98 o 
  -1   5  20      874.08      912.65     19.12 o 
   0   5  20        0.02       -2.74      4.57 o 
   1   5  20        5.67        5.67      8.25 o 
   2   5  20       61.77       75.25     12.37 o 
   3   5  20      393.57      444.26     24.74 o 
   4   5  20       26.10       31.44     12.37 o 
   5   5  20        6.85       12.37     11.85 o 
   6   5  20        1.53        9.28     10.82 o 
   7   5  20        3.04       -7.22     11.34 o 
  -8   6  20        0.00      -11.34     11.34 o 
  -7   6  20       45.53       40.72     12.88 o 
  -6   6  20        5.87        4.64     10.82 o 
  -5   6  20       87.63      108.23     13.92 o 
  -4   6  20      963.77      971.50     35.05 o 
  -3   6  20       40.69       57.76      6.56 o 
  -2   6  20      534.42      558.80     13.17 o 
  -1   6  20      264.97      248.41      9.30 o 
   0   6  20      673.19      682.09     23.87 o 
   1   6  20      499.99      483.43     23.71 o 
   2   6  20      473.55      403.03     22.16 o 
   3   6  20       28.70       40.20     11.85 o 
   4   6  20       12.80       11.34     10.82 o 
   5   6  20        0.02       -8.25      8.25 o 
   6   6  20       76.55       71.12     12.88 o 
  -8   7  20      154.04      152.55     17.01 o 
  -7   7  20       15.66       24.22     11.34 o 
  -6   7  20       80.68       66.48     12.37 o 
  -5   7  20      566.33      574.65     25.25 o 
  -4   7  20      683.45      694.74     27.32 o 
  -3   7  20       15.78       17.37      7.93 o 
  -2   7  20      101.70      113.52      6.99 o 
  -1   7  20      194.10      181.51      8.77 o 
   0   7  20       22.71       23.11      5.34 o 
   1   7  20       58.55       79.23      8.36 o 
   2   7  20      103.37      128.06     10.02 o 
   3   7  20        1.14        3.05      5.62 o 
   4   7  20       18.47       15.46      7.73 o 
   5   7  20      192.00      158.74     13.92 o 
   6   7  20        8.93       11.85      8.76 o 
  -7   8  20        4.78       -1.55      7.73 o 
  -6   8  20       15.84        9.28      8.25 o 
  -5   8  20       32.57       33.50      8.25 o 
  -4   8  20       20.77       18.55     12.37 o 
  -3   8  20      223.65      244.86     17.78 o 
  -2   8  20      169.88      176.24      8.09 o 
  -1   8  20      180.35      180.74      8.10 o 
   0   8  20        0.95        2.92      4.70 o 
   1   8  20       42.98       52.47      7.05 o 
   2   8  20      397.50      352.01     22.16 o 
   3   8  20       21.52       18.55     11.34 o 
  -6   9  20      110.16      115.96     19.58 o 
  -5   9  20        0.13      -11.34     11.34 o 
  -4   9  20        9.23       13.40     11.85 o 
  -3   9  20     1055.30     1119.83     26.70 o 
  -2   9  20        1.22        3.98      6.68 o 
  -1   9  20      440.77      480.86     20.36 o 
   0   9  20      233.64      264.18     26.54 o 
   1   9  20      632.58      640.62     28.86 o 
   2   9  20        7.98       -5.67     10.82 o 
   3   9  20       30.19       18.55     12.37 o 
   4   9  20       76.34       70.09     14.95 o 
   5   9  20       64.35       75.25     15.98 o 
  -6  10  20       32.93       41.23     15.46 o 
  -5  10  20       17.92       37.11     14.43 o 
  -4  10  20      145.58      119.57     18.04 o 
  -3  10  20        5.48        3.04      7.31 o 
  -2  10  20      213.16      213.67     12.84 o 
  -1  10  20       95.97      118.15     10.55 o 
   0  10  20        1.51       -1.55      9.28 o 
   1  10  20      193.20      216.46     19.07 o 
   2  10  20       24.62       23.71     12.37 o 
   3  10  20        7.69      -10.31     11.34 o 
   4  10  20       29.27       27.32     13.40 o 
  -5  11  20        0.91       21.13     13.92 o 
  -4  11  20      158.14      137.61     19.58 o 
  -3  11  20        4.06        3.13      7.83 o 
  -2  11  20        2.48       10.19      8.76 o 
  -1  11  20      484.91      561.24     48.70 o 
   0  11  20        3.29       18.55     11.34 o 
   1  11  20       13.54       14.43     11.34 o 
   2  11  20        2.00       -2.06     11.85 o 
   3  11  20       18.80       13.40     12.88 o 
  -3  12  20        8.48       11.85     12.88 o 
  -2  12  20       76.40       93.91     11.44 o 
  -1  12  20      115.43      132.20     12.69 o 
   0  12  20      107.18       68.03     15.46 o 
   1  12  20        0.56        4.12     11.34 o 
   2  12  20        0.57      -10.82     10.82 o 
  -9   1  21       56.75       49.96     12.93 o 
  -8   1  21       13.91       14.78     10.38 o 
  -7   1  21       17.07       26.01     14.43 o 
  -6   1  21        3.51       -1.15      8.56 o 
  -5   1  21       53.35       58.74      9.82 o 
  -4   1  21       13.78        6.46     10.31 o 
  -3   1  21        0.49       -6.56      6.56 o 
  -2   1  21      202.50      187.64     12.39 o 
  -1   1  21       30.05       20.60      7.10 o 
   0   1  21      221.88      193.99     12.20 o 
   1   1  21        1.06       15.92      6.90 o 
   2   1  21      303.34      310.44     15.31 o 
   3   1  21        9.33        9.42      7.73 o 
   4   1  21      238.52      229.71     14.94 o 
   5   1  21       33.45       46.16     10.57 o 
   6   1  21       17.81       10.89      9.61 o 
   7   1  21        1.35       -2.58     13.92 o 
  -9   2  21        1.15       -7.49     15.46 o 
  -8   2  21       12.38        5.03     10.38 o 
  -7   2  21       21.27        9.79      9.48 o 
  -6   2  21      269.68      297.10     16.94 o 
  -5   2  21      242.94      243.98     32.21 o 
  -4   2  21      335.45      335.66     31.95 o 
  -3   2  21      137.61      151.52     11.48 o 
  -2   2  21      351.91      342.42     15.49 o 
  -1   2  21      218.24      191.94     12.57 o 
   0   2  21        1.99       -5.37      7.22 o 
   1   2  21      278.17      276.59     14.20 o 
   2   2  21      585.45      571.54     26.03 o 
   3   2  21        0.02        7.73     10.57 o 
   4   2  21     1059.71     1020.55     31.95 o 
   5   2  21      484.14      437.51     20.22 o 
   6   2  21      101.76       86.58     18.04 o 
   7   2  21       56.65       49.99     16.49 o 
  -9   3  21        8.55        8.76     14.43 o 
  -8   3  21        6.64       -9.79     12.37 o 
  -7   3  21        4.89       -0.06      9.24 o 
  -6   3  21        1.69       12.47      8.56 o 
  -5   3  21       36.33       43.16      9.24 o 
  -4   3  21       55.03       56.54      9.11 o 
  -3   3  21      276.48      282.83     15.09 o 
  -2   3  21       14.48        4.39      5.41 o 
  -1   3  21      187.59      180.80     12.01 o 
   0   3  21      319.37      316.20     10.02 o 
   1   3  21       71.16       46.62      8.36 o 
   2   3  21      136.29      117.67     18.55 o 
   3   3  21       20.63       48.45      8.92 o 
   4   3  21       82.38       73.70     14.95 o 
   5   3  21       13.13       20.10     12.88 o 
   6   3  21        5.48       -8.25     12.37 o 
   7   3  21        1.46        9.79     13.92 o 
  -8   4  21       23.13       24.22     14.43 o 
  -7   4  21        5.65      -11.85     11.85 o 
  -6   4  21       44.22       45.87     13.40 o 
  -5   4  21      103.98      108.67     11.28 o 
  -4   4  21       49.04       71.89      9.65 o 
  -3   4  21      292.10      284.82     14.89 o 
  -2   4  21       22.52       13.78      4.65 o 
  -1   4  21        0.30       -0.01      4.23 o 
   0   4  21        3.36        6.52      4.23 o 
   1   4  21       43.53       63.14      8.51 o 
   2   4  21      145.97      138.74     11.11 o 
   3   4  21        8.95       14.95     10.82 o 
   4   4  21      121.94      138.12     17.52 o 
   5   4  21        0.05       -5.15     11.34 o 
   6   4  21       53.30       54.30     10.34 o 
   7   4  21        0.51       -0.52     12.37 o 
  -8   5  21       32.64       36.08     14.43 o 
  -7   5  21      289.25      295.83     23.71 o 
  -6   5  21      179.94      179.87     18.55 o 
  -5   5  21      329.21      370.05     23.71 o 
  -4   5  21       98.13      103.59     13.92 o 
  -3   5  21      108.60      143.79     14.95 o 
  -2   5  21       42.78       39.93      6.29 o 
  -1   5  21        3.23        6.59      4.83 o 
   0   5  21       64.59       44.96      6.56 o 
   1   5  21        0.01       -7.73      7.73 o 
   2   5  21      214.37      199.97     18.04 o 
   3   5  21      234.72      229.35     19.58 o 
   4   5  21      149.62      108.75     15.98 o 
   5   5  21        2.20        0.52     11.34 o 
   6   5  21       25.13       21.13     11.85 o 
  -8   6  21       51.02       44.84     14.43 o 
  -7   6  21       10.76       14.43     11.85 o 
  -6   6  21      247.38      250.99     20.62 o 
  -5   6  21      151.18      136.06     15.46 o 
  -4   6  21      758.69      755.04     30.92 o 
  -3   6  21        0.97       -8.76      8.76 o 
  -2   6  21      430.60      403.53     11.67 o 
  -1   6  21       13.53        3.57      4.64 o 
   0   6  21       16.57       18.52      5.04 o 
   1   6  21       37.46       37.11     10.82 o 
   2   6  21      199.53      191.72     17.52 o 
   3   6  21      230.16      221.10     19.58 o 
   4   6  21      165.01      169.56     17.52 o 
   5   6  21        9.09       15.98      9.79 o 
   6   6  21       54.48       41.75     11.85 o 
  -7   7  21      109.70      123.69     14.95 o 
  -6   7  21       26.61       10.31     10.31 o 
  -5   7  21      239.65      256.66     18.55 o 
  -4   7  21        3.50       21.65      9.28 o 
  -3   7  21      108.27      104.63     10.05 o 
  -2   7  21      368.24      385.06     12.50 o 
  -1   7  21       19.67       27.52      5.36 o 
   0   7  21      552.68      546.93     17.88 o 
   1   7  21       28.49       26.35      9.28 o 
   2   7  21     1042.24     1093.93     26.77 o 
   3   7  21      159.18      131.94     14.95 o 
   4   7  21       69.83       76.79     10.82 o 
   5   7  21       35.66       38.65      9.79 o 
   6   7  21        6.32       14.95      9.28 o 
  -7   8  21       17.29       23.71      9.28 o 
  -6   8  21       18.07       13.92      8.76 o 
  -5   8  21        3.45        1.55      7.73 o 
  -4   8  21        2.51       -2.66      6.09 o 
  -3   8  21      149.66      145.59     10.00 o 
  -2   8  21       15.76       12.61      4.92 o 
  -1   8  21      282.79      285.47     10.07 o 
   0   8  21       48.44       56.08      7.18 o 
   1   8  21      174.09      176.70     13.92 o 
   2   8  21        1.94        5.15     10.31 o 
   3   8  21      250.17      276.25     21.13 o 
  -6   9  21       62.39       67.52     17.01 o 
  -5   9  21       37.95       45.87     14.95 o 
  -4   9  21       17.96       20.10     12.37 o 
  -3   9  21        0.26       17.52     11.85 o 
  -2   9  21      278.61      286.47     13.94 o 
  -1   9  21        1.16       -1.52      6.73 o 
   0   9  21       84.20       99.98     14.43 o 
   1   9  21       33.42       58.24     12.37 o 
   2   9  21      152.00      144.31     17.52 o 
   3   9  21       64.40       64.94     14.95 o 
   4   9  21        9.30       15.98     12.37 o 
   5   9  21        9.04       26.80     13.92 o 
  -5  10  21       13.69        4.12     12.88 o 
  -4  10  21       23.08       24.74     13.40 o 
  -3  10  21       45.27       60.30     14.43 o 
  -2  10  21        4.25        6.18      7.29 o 
  -1  10  21      124.95      139.35     11.28 o 
   0  10  21        2.23        4.64     10.31 o 
   1  10  21      297.19      304.59     22.16 o 
   2  10  21        9.23       17.01     11.34 o 
   3  10  21      102.21       86.58     16.49 o 
   4  10  21        0.09       15.46     12.88 o 
  -4  11  21       25.17       18.55     13.40 o 
  -3  11  21        2.84       -4.12     11.85 o 
  -2  11  21        5.04       -3.61      7.65 o 
  -1  11  21        7.35       38.14     12.37 o 
   0  11  21      105.63       89.68     14.43 o 
   1  11  21        2.35        0.00     10.82 o 
   2  11  21       41.91       26.28     13.40 o 
   3  11  21       53.43       60.30     15.46 o 
  -3  12  21       53.15       39.68     14.95 o 
  -2  12  21       66.63       83.61     11.07 o 
  -1  12  21        2.29       14.95     11.34 o 
   0  12  21       14.81       22.16     12.37 o 
   1  12  21       45.96       47.93     14.43 o 
  -9   0  22      263.45      272.64     28.35 o 
  -8   0  22       46.80        7.22     14.95 o 
  -7   0  22       83.21       59.78     17.01 o 
  -6   0  22        0.17       -2.58     11.34 o 
  -5   0  22       60.65       55.15     14.43 o 
  -4   0  22      239.24      231.92     21.13 o 
  -3   0  22      111.49      113.38     14.95 o 
  -2   0  22      644.57      618.46     29.38 o 
  -1   0  22       89.50       50.51     11.85 o 
   0   0  22      314.31      294.80     20.62 o 
   1   0  22      815.45      746.27     32.47 o 
   2   0  22       40.13       52.57     12.37 o 
   3   0  22       11.94       21.13     11.85 o 
   4   0  22      120.31      109.78     17.01 o 
   5   0  22       13.14       38.65     14.95 o 
   6   0  22        2.52       19.07     14.43 o 
   7   0  22        0.29      -12.88     13.92 o 
  -9   1  22        1.15        2.80     11.48 o 
  -8   1  22       96.46       95.84     13.66 o 
  -7   1  22      236.36      224.62     16.92 o 
  -6   1  22       25.33       22.54      9.61 o 
  -5   1  22        8.36        7.38      7.83 o 
  -4   1  22        1.76       -7.10      7.10 o 
  -3   1  22      279.74      265.96     15.72 o 
  -2   1  22     1737.77     1703.97     38.99 o 
  -1   1  22      154.60      146.29     11.48 o 
   0   1  22      103.83       95.86     15.98 o 
   1   1  22      591.08      570.67     20.03 o 
   2   1  22       77.04       92.74     10.20 o 
   3   1  22        6.96       13.66      8.02 o 
   4   1  22      382.40      350.87     17.85 o 
   5   1  22       35.99       37.11     10.75 o 
   6   1  22       20.25       13.36      9.82 o 
   7   1  22       71.72       58.24     18.04 o 
  -9   2  22       90.65      115.01     15.09 o 
  -8   2  22       35.42       21.65     11.30 o 
  -7   2  22       72.30       67.47     11.81 o 
  -6   2  22      111.92      107.47     19.07 o 
  -5   2  22       49.78       64.24     10.38 o 
  -4   2  22       10.61       -1.30      7.63 o 
  -3   2  22      638.55      634.25     27.83 o 
  -2   2  22        3.33        0.76     10.05 o 
  -1   2  22       18.63       15.02      7.63 o 
   0   2  22       14.25        1.84      6.90 o 
   1   2  22        3.63       10.35      7.26 o 
   2   2  22        6.72        8.75      7.46 o 
   3   2  22       38.04       30.08      8.56 o 
   4   2  22      171.21      212.77     15.72 o 
   5   2  22        1.62        4.49      9.09 o 
   6   2  22        1.82       15.98     14.43 o 
   7   2  22        0.22       18.55     14.95 o 
  -8   3  22        4.92       11.34     14.43 o 
  -7   3  22      140.34      144.52     14.16 o 
  -6   3  22      105.99      108.63     12.17 o 
  -5   3  22       17.42       -0.05      8.19 o 
  -4   3  22      232.99      257.79     15.04 o 
  -3   3  22      372.96      383.27     17.28 o 
  -2   3  22       87.52       73.14      6.02 o 
  -1   3  22       15.64        3.74      6.90 o 
   0   3  22      506.32      533.11     19.11 o 
   1   3  22       87.68      109.75     10.38 o 
   2   3  22       54.48       54.61     16.75 o 
   3   3  22      200.29      217.19     27.32 o 
   4   3  22       49.59       68.55     15.46 o 
   5   3  22       23.09       39.68     14.43 o 
   6   3  22      217.07      213.88     23.19 o 
   7   3  22       11.26       36.08     15.46 o 
  -8   4  22       56.29       28.35     15.46 o 
  -7   4  22       66.71       59.27     15.98 o 
  -6   4  22       14.05       20.10     12.88 o 
  -5   4  22       97.44       81.95     14.43 o 
  -4   4  22      259.13      262.52     15.41 o 
  -3   4  22       41.44       70.06      9.45 o 
  -2   4  22      581.36      541.73     13.61 o 
  -1   4  22      266.22      274.38      8.58 o 
   0   4  22      339.82      302.49     15.46 o 
   1   4  22       44.24       31.98      8.02 o 
   2   4  22       44.72       46.90     12.37 o 
   3   4  22      262.77      247.90     21.13 o 
   4   4  22       24.86       46.38     13.92 o 
   5   4  22       17.07       28.86     14.43 o 
   6   4  22        0.17       -1.03     12.88 o 
  -8   5  22      153.05      155.65     19.58 o 
  -7   5  22       36.60       28.86     13.92 o 
  -6   5  22       55.19       70.61     14.43 o 
  -5   5  22       24.78       32.47     12.88 o 
  -4   5  22      717.22      725.14     31.44 o 
  -3   5  22      146.81      120.60     14.43 o 
  -2   5  22        8.95        5.38      5.70 o 
  -1   5  22       10.98        9.16      4.59 o 
   0   5  22      481.50      423.13     23.19 o 
   1   5  22       95.51      114.42     14.43 o 
   2   5  22      332.74      369.53     23.19 o 
   3   5  22       29.77       40.20     12.37 o 
   4   5  22       42.62       40.20     13.92 o 
   5   5  22      122.89      116.48     17.52 o 
   6   5  22       51.68       56.18     13.92 o 
  -7   6  22       18.90       16.49     12.88 o 
  -6   6  22        5.12        5.67     11.34 o 
  -5   6  22      281.62      275.21     20.62 o 
  -4   6  22       11.52       14.95     10.31 o 
  -3   6  22        7.03       -9.28      9.79 o 
  -2   6  22      140.84      157.86      8.16 o 
  -1   6  22       62.46       82.24      8.33 o 
   0   6  22       10.92        7.46      6.16 o 
   1   6  22       87.11       87.10     13.40 o 
   2   6  22      152.58      173.17     17.52 o 
   3   6  22        1.06        5.67     10.31 o 
   4   6  22       28.41       24.74     12.37 o 
   5   6  22        0.01        5.15      9.79 o 
   6   6  22       45.16       53.60     12.88 o 
  -7   7  22        0.01       -0.52     10.82 o 
  -6   7  22       76.07       72.15     12.88 o 
  -5   7  22        3.29       14.95     10.31 o 
  -4   7  22       19.53        5.67      9.79 o 
  -3   7  22        0.42       -6.16      6.16 o 
  -2   7  22      475.37      464.04     16.45 o 
  -1   7  22       42.09       47.06      6.14 o 
   0   7  22        1.87       -5.83      5.83 o 
   1   7  22      232.03      207.69     11.84 o 
   2   7  22      404.88      427.56     17.01 o 
   3   7  22       86.72       92.25     13.92 o 
   4   7  22        4.13       -2.58      7.73 o 
   5   7  22       78.89       93.28     11.85 o 
   6   7  22        7.21       20.10      9.79 o 
  -7   8  22       50.94       51.54     10.82 o 
  -6   8  22        0.17        7.22      8.25 o 
  -5   8  22        0.02        3.09      8.25 o 
  -4   8  22       13.81       13.93     14.17 o 
  -3   8  22      432.94      450.21     15.59 o 
  -2   8  22        1.83       -4.64      4.64 o 
  -1   8  22       66.66       64.50      6.36 o 
   0   8  22        1.70        7.07      5.94 o 
   1   8  22       17.80       19.01      8.76 o 
   2   8  22       26.35        4.64     11.34 o 
   3   8  22        9.49       14.95     11.85 o 
  -6   9  22      191.64      200.48     23.19 o 
  -5   9  22       25.62        4.12     12.88 o 
  -4   9  22        0.01       -3.61     10.82 o 
  -3   9  22       85.26      104.11     15.98 o 
  -2   9  22        2.06       -0.52      9.53 o 
  -1   9  22       31.05       44.96      8.56 o 
   0   9  22      533.86      506.11     25.25 o 
   1   9  22      187.03      212.34     18.55 o 
   2   9  22       39.56       43.81     13.40 o 
   3   9  22      642.27      671.03     31.95 o 
   4   9  22       51.83       41.23     14.43 o 
  -5  10  22        0.02      -11.85     12.37 o 
  -4  10  22       17.38       31.95     13.92 o 
  -3  10  22        1.19       -4.64     10.82 o 
  -2  10  22       17.23        8.70      7.26 o 
  -1  10  22      157.14      141.21     15.46 o 
   0  10  22      171.14      142.25     16.49 o 
   1  10  22        2.60        1.55     10.31 o 
   2  10  22      136.87      144.31     17.52 o 
   3  10  22        1.57        9.79     12.37 o 
  -4  11  22       34.56       48.45     15.46 o 
  -3  11  22        0.03        5.67     12.37 o 
  -2  11  22        1.61        4.00      8.25 o 
  -1  11  22      301.07      280.88     21.65 o 
   0  11  22        2.65       11.34     11.34 o 
   1  11  22        0.53       -5.15     10.82 o 
   2  11  22       27.50        8.76     11.85 o 
  -1  12  22      149.85      157.71     17.52 o 
  -9   1  23        9.42        5.67     14.95 o 
  -8   1  23       51.30       73.02     13.10 o 
  -7   1  23       20.45       18.31     21.13 o 
  -6   1  23       19.36       12.79      9.24 o 
  -5   1  23        9.36        0.37      8.19 o 
  -4   1  23       28.61       22.08      8.56 o 
  -3   1  23      178.15      159.74     12.17 o 
  -2   1  23        7.22       12.47      7.46 o 
  -1   1  23       42.82       35.54     14.17 o 
   0   1  23      295.95      293.37     15.29 o 
   1   1  23       53.78       47.99      8.92 o 
   2   1  23      378.22      394.95     17.67 o 
   3   1  23       11.75       16.18      8.19 o 
   4   1  23      146.67      169.82     13.85 o 
   5   1  23       48.67       56.19     11.48 o 
   6   1  23       11.19       16.80     11.34 o 
   7   1  23       12.21        4.64     14.43 o 
  -8   2  23        0.02        2.83     10.18 o 
  -7   2  23       42.90       59.19     11.74 o 
  -6   2  23       51.41       36.18     10.18 o 
  -5   2  23      103.12      107.55     11.64 o 
  -4   2  23      110.95       87.69     10.57 o 
  -3   2  23     1069.45     1062.74     29.51 o 
  -2   2  23      332.50      316.34     16.19 o 
  -1   2  23      155.55      157.13     15.20 o 
   0   2  23      534.39      507.47     19.30 o 
   1   2  23       77.63      106.81     10.93 o 
   2   2  23      266.92      270.97     15.31 o 
   3   2  23        3.57        2.88      7.83 o 
   4   2  23        7.04        8.66      8.92 o 
   5   2  23        0.12        5.15     12.88 o 
   6   2  23       97.40       81.43     18.04 o 
   7   2  23        2.35       -9.28     14.43 o 
  -8   3  23        0.00        5.15     13.92 o 
  -7   3  23       25.79       16.49     13.40 o 
  -6   3  23        2.34       -0.48      8.56 o 
  -5   3  23      269.00      248.05     19.33 o 
  -4   3  23       22.11       11.69      8.19 o 
  -3   3  23      749.15      750.50     23.85 o 
  -2   3  23        5.24        1.76      4.76 o 
  -1   3  23      186.65      171.93     12.76 o 
   0   3  23       60.64       70.34      9.65 o 
   1   3  23      173.01      185.64     12.74 o 
   2   3  23      346.10      341.07     16.72 o 
   3   3  23        0.72       15.98     11.34 o 
   4   3  23      214.67      229.86     22.68 o 
   5   3  23      112.67      112.35     18.55 o 
   6   3  23        4.34       14.43     14.43 o 
   7   3  23       34.57       41.75     17.01 o 
  -8   4  23       32.84       15.98     14.95 o 
  -7   4  23      105.25      124.72     18.55 o 
  -6   4  23      255.90      256.15     22.68 o 
  -5   4  23        0.23      -10.31     10.31 o 
  -4   4  23       64.62       58.24     13.40 o 
  -3   4  23        3.96        1.48      7.41 o 
  -2   4  23       27.93       50.42      5.94 o 
  -1   4  23        1.51       -4.03      4.03 o 
   0   4  23        3.51        6.96      7.47 o 
   1   4  23        2.31       -7.73      9.28 o 
   2   4  23        0.31        1.55     10.31 o 
   3   4  23        7.50       15.98     11.85 o 
   4   4  23       64.08       88.65     15.46 o 
   5   4  23       47.34       23.71     13.92 o 
   6   4  23        1.24        2.58     12.88 o 
  -7   5  23       17.99       10.31     12.88 o 
  -6   5  23        1.39        0.52     11.85 o 
  -5   5  23       31.31        3.61     11.34 o 
  -4   5  23      300.96      330.88     22.68 o 
  -3   5  23       38.74       15.46     11.34 o 
  -2   5  23      426.51      408.05     17.52 o 
  -1   5  23      233.39      258.06      9.72 o 
   0   5  23      281.27      337.06     21.65 o 
   1   5  23      283.38      279.85     20.62 o 
   2   5  23      377.41      387.05     24.22 o 
   3   5  23      378.79      347.37     23.71 o 
   4   5  23       68.39       69.58     14.95 o 
   5   5  23        6.67        0.52     12.37 o 
   6   5  23        8.57       11.34     11.85 o 
  -7   6  23      108.84      138.12     18.04 o 
  -6   6  23        6.82        7.73     11.85 o 
  -5   6  23        0.04        3.61     10.82 o 
  -4   6  23        9.77        6.18     10.31 o 
  -3   6  23       68.65       57.72     12.88 o 
  -2   6  23      189.69      192.59      9.00 o 
  -1   6  23      149.81      152.58      8.16 o 
   0   6  23      654.24      578.78     18.12 o 
   1   6  23       98.36      110.81     14.43 o 
   2   6  23      638.38      592.69     28.86 o 
   3   6  23       19.72       19.07     11.34 o 
   4   6  23        5.65       11.85     11.85 o 
   5   6  23       16.65       10.82     10.31 o 
  -7   7  23       37.66       37.62     12.88 o 
  -6   7  23        4.96       -4.12     10.31 o 
  -5   7  23      263.80      262.85     19.58 o 
  -4   7  23       65.47       75.25     12.88 o 
  -3   7  23       48.16       45.15      8.15 o 
  -2   7  23       15.45       22.53      5.52 o 
  -1   7  23       61.67       60.46      7.63 o 
   0   7  23       58.31       33.10      7.73 o 
   1   7  23        1.56        9.26      6.73 o 
   2   7  23       16.46       28.50      7.99 o 
   3   7  23        1.01        3.09      9.79 o 
   4   7  23       24.52       19.07      9.28 o 
   5   7  23        7.00        0.52      8.76 o 
  -6   8  23      267.06      299.95     19.07 o 
  -5   8  23      111.85      117.46     13.92 o 
  -4   8  23       32.45       28.75     11.08 o 
  -3   8  23       24.13       39.36     12.37 o 
  -2   8  23        0.01       -4.71      4.71 o 
  -1   8  23        0.41       -5.64      5.64 o 
   0   8  23       69.07       86.52      8.76 o 
   1   8  23        5.10       -3.77      6.53 o 
   2   8  23       12.72       15.62      7.41 o 
   3   8  23       25.68       22.16     12.88 o 
  -6   9  23       16.89       28.86     16.49 o 
  -5   9  23        7.24       14.95     13.40 o 
  -4   9  23        1.45       12.88     12.37 o 
  -3   9  23       65.96       70.09     14.43 o 
  -2   9  23        1.01       -6.16      6.16 o 
  -1   9  23       77.76      103.08     13.40 o 
   0   9  23       75.26       93.80     13.92 o 
   1   9  23      202.65      174.20     17.52 o 
   2   9  23       38.75       52.05     13.92 o 
   3   9  23        0.23        1.03     11.34 o 
   4   9  23       54.58       65.97     15.46 o 
  -5  10  23        7.24        0.52     13.92 o 
  -4  10  23       55.46       80.92     16.49 o 
  -3  10  23       30.70        3.09     10.82 o 
  -2  10  23        5.34       12.88      9.79 o 
  -1  10  23       43.03       45.35     11.85 o 
   0  10  23       46.70       36.08     12.37 o 
   1  10  23        5.36       -9.28      9.28 o 
   2  10  23       59.13       77.82     14.95 o 
   3  10  23       16.13       18.04     13.40 o 
  -3  11  23      131.55      138.12     19.07 o 
  -1  11  23        0.21       -0.52     10.82 o 
   0  11  23        0.24       -1.55     11.34 o 
   1  11  23        5.59       -3.09     10.82 o 
  -8   0  24       11.77       24.22     16.49 o 
  -7   0  24      169.99      169.05     21.65 o 
  -6   0  24      254.00      239.65     24.22 o 
  -5   0  24       88.25       85.55     15.98 o 
  -4   0  24       23.65       32.47     12.88 o 
  -3   0  24      260.85      233.98     20.62 o 
  -2   0  24        0.77       -9.79      9.79 o 
  -1   0  24        6.04        0.52      9.79 o 
   0   0  24       47.31       64.94     12.88 o 
   1   0  24      219.68      217.49     19.58 o 
   2   0  24       93.53       93.28     15.46 o 
   3   0  24       10.75       15.98     12.37 o 
   4   0  24      489.99      523.63     31.44 o 
   5   0  24       55.35       60.30     16.49 o 
   6   0  24      113.67      137.61     21.13 o 
  -8   1  24       13.34       26.32     11.81 o 
  -7   1  24       12.43       17.35     10.55 o 
  -6   1  24        0.21       -1.70      9.24 o 
  -5   1  24      100.42      117.35     12.39 o 
  -4   1  24      422.55      396.24     18.21 o 
  -3   1  24       88.47       83.07     10.38 o 
  -2   1  24       62.37       73.57     10.57 o 
  -1   1  24       20.47       19.07      8.02 o 
   0   1  24      209.29      214.31     14.03 o 
   1   1  24      140.67      130.64     12.88 o 
   2   1  24        6.40       17.48      8.19 o 
   3   1  24        8.61        3.30      8.19 o 
   4   1  24      191.12      195.41     14.93 o 
   5   1  24        1.60       -6.50      9.45 o 
   6   1  24       32.44       30.92     15.98 o 
  -8   2  24       35.05       29.64     12.11 o 
  -7   2  24       39.78       46.93     11.81 o 
  -6   2  24       10.10       19.04      9.98 o 
  -5   2  24      253.79      235.84     15.99 o 
  -4   2  24       89.72       82.45     10.75 o 
  -3   2  24       53.44       67.42     10.18 o 
  -2   2  24      331.69      330.12     16.58 o 
  -1   2  24      324.60      315.41     16.39 o 
   0   2  24       36.66       34.22      8.92 o 
   1   2  24        3.70        7.71      7.78 o 
   2   2  24        3.30       13.66      8.02 o 
   3   2  24      204.04      236.85     15.66 o 
   4   2  24        4.75        6.62      9.29 o 
   5   2  24      111.76      115.45     18.55 o 
   6   2  24        2.26        6.18     14.43 o 
  -8   3  24       20.55        3.61     14.95 o 
  -7   3  24       39.73       35.05     14.95 o 
  -6   3  24        0.16        5.79     12.37 o 
  -5   3  24       19.34       27.79     10.57 o 
  -4   3  24      128.92      126.80     12.39 o 
  -3   3  24       24.27       46.33      9.09 o 
  -2   3  24        5.35        4.83      7.63 o 
  -1   3  24      320.61      315.20     16.39 o 
   0   3  24      254.86      266.86     24.74 o 
   1   3  24       62.70       70.26      9.82 o 
   2   3  24       59.14       59.49      9.84 o 
   3   3  24       15.77       18.55     12.37 o 
   4   3  24      378.98      413.85     28.35 o 
   5   3  24        0.36       -2.06     12.88 o 
   6   3  24       11.48      -13.40     13.40 o 
  -7   4  24      137.91      158.74     20.10 o 
  -6   4  24        0.08      -10.82     12.37 o 
  -5   4  24        7.17      -11.34     11.34 o 
  -4   4  24      192.15      183.48     18.55 o 
  -3   4  24      150.62      152.55     17.01 o 
  -2   4  24      326.48      291.19     21.13 o 
  -1   4  24        6.70        6.88      5.91 o 
   0   4  24       65.41       75.76     13.40 o 
   1   4  24      135.06      136.58     16.49 o 
   2   4  24      347.85      345.31     23.71 o 
   3   4  24       12.02       13.92     12.37 o 
   4   4  24        4.84       12.88     12.37 o 
   5   4  24        8.14        1.55     13.40 o 
   6   4  24      108.74      131.42     20.10 o 
  -7   5  24        9.80        1.55     12.37 o 
  -6   5  24       44.93       46.90     14.95 o 
  -5   5  24        8.57      -10.31     10.31 o 
  -4   5  24       12.85        0.00     10.31 o 
  -3   5  24       29.12        4.12     10.82 o 
  -2   5  24      403.17      404.58     24.22 o 
  -1   5  24      392.67      369.61     14.24 o 
   0   5  24        0.34        2.06     10.31 o 
   1   5  24      113.36      108.23     14.95 o 
   2   5  24      148.05      151.01     17.52 o 
   3   5  24      130.31      139.67     17.52 o 
   4   5  24        1.25        2.06     11.85 o 
   5   5  24        0.07       14.43     13.40 o 
  -7   6  24       68.79       74.22     15.46 o 
  -6   6  24      222.13      206.15     20.62 o 
  -5   6  24        0.55        2.58     11.34 o 
  -4   6  24        0.68       -9.79      9.79 o 
  -3   6  24      169.71      173.17     17.01 o 
  -2   6  24      142.93      139.08     12.88 o 
  -1   6  24       88.72       83.97      8.51 o 
   0   6  24      335.77      362.56     14.82 o 
   1   6  24       55.62       73.18     13.40 o 
   2   6  24       24.56       28.35     11.85 o 
   3   6  24       11.92       20.10     11.85 o 
   4   6  24        5.31       11.85     11.85 o 
   5   6  24        2.63        4.12      9.79 o 
  -6   7  24       43.83       50.51     13.40 o 
  -5   7  24        6.49       14.43     11.34 o 
  -4   7  24       12.00        5.15     10.82 o 
  -3   7  24       27.39       17.44      7.78 o 
  -2   7  24       47.41       55.24      8.38 o 
  -1   7  24       14.05       13.72      8.25 o 
   0   7  24       30.81       17.22      7.10 o 
   1   7  24       34.62       46.76      8.38 o 
   2   7  24       35.35       28.08      9.02 o 
   3   7  24        0.47        3.61     10.82 o 
   4   7  24       73.83       59.27     10.82 o 
   5   7  24       18.60       18.04      9.79 o 
  -6   8  24      151.32      198.42     17.01 o 
  -5   8  24      149.00      186.52     13.00 o 
  -4   8  24       20.61       10.71      7.31 o 
  -3   8  24       24.33       34.22      7.68 o 
  -2   8  24        2.29       -7.73      7.73 o 
  -1   8  24      244.63      262.97     12.37 o 
   0   8  24      197.30      152.77     10.57 o 
   1   8  24       73.61       66.90     19.58 o 
   2   8  24        5.44        6.26      7.18 o 
   3   8  24       60.84       59.27     14.43 o 
   4   8  24        0.15       13.40     12.37 o 
  -5   9  24       74.90       80.92     17.52 o 
  -4   9  24      337.87      353.04     26.28 o 
  -3   9  24       81.98       85.04     15.46 o 
  -1   9  24        6.02        4.64      9.28 o 
   0   9  24      114.08      113.90     14.95 o 
   1   9  24       12.48        1.55     10.31 o 
   2   9  24       11.36       -7.22     10.82 o 
   3   9  24       28.00       25.25     13.92 o 
  -4  10  24       93.24      119.57     19.07 o 
  -3  10  24       24.86       14.95     12.37 o 
  -1  10  24      333.76      368.50     22.68 o 
   0  10  24        0.49       -5.67     10.31 o 
   1  10  24        8.05       -7.73      9.79 o 
   2  10  24        0.66        3.09     10.82 o 
  -1  11  24       15.89       31.44     12.37 o 
   0  11  24       57.61       48.96     13.92 o 
  -8   1  25        4.58        3.45     10.91 o 
  -7   1  25       61.60       54.82     12.33 o 
  -6   1  25        7.49       -5.22      8.92 o 
  -5   1  25      231.95      226.61     15.99 o 
  -4   1  25      180.58      200.25     14.68 o 
  -3   1  25       61.53       68.17     10.57 o 
  -2   1  25      442.22      420.31     33.76 o 
  -1   1  25        5.10       -3.92      7.10 o 
   0   1  25        0.03       -3.96      7.10 o 
   1   1  25        1.70       -7.26      7.26 o 
   2   1  25       20.90        5.28      8.19 o 
   3   1  25      103.56      126.37     12.76 o 
   4   1  25       42.33       55.40     11.30 o 
   5   1  25        0.27       -7.73      9.48 o 
   6   1  25       65.15      100.50     19.58 o 
  -8   2  25      121.15      118.49     16.23 o 
  -7   2  25       17.69       44.89     12.01 o 
  -6   2  25      427.40      421.12     21.10 o 
  -5   2  25      208.55      225.80     15.67 o 
  -4   2  25       43.83       29.98      9.29 o 
  -3   2  25      832.61      826.89     33.24 o 
  -2   2  25       61.17       56.26     10.20 o 
  -1   2  25        5.45        2.68      7.83 o 
   0   2  25        0.11       -6.60      7.46 o 
   1   2  25      209.13      177.00     13.47 o 
   2   2  25       59.87       41.73     10.02 o 
   3   2  25      232.04      256.13     16.55 o 
   4   2  25      147.96      123.18     19.58 o 
   5   2  25        1.04        2.06     13.40 o 
   6   2  25        1.83        1.55     13.92 o 
  -7   3  25       83.63       93.80     18.04 o 
  -6   3  25      326.50      369.01     26.80 o 
  -5   3  25       50.93       58.81     11.07 o 
  -4   3  25      112.92      138.10     12.93 o 
  -3   3  25      507.06      513.49     20.57 o 
  -2   3  25       35.93       33.25      9.09 o 
  -1   3  25      269.52      283.94     16.21 o 
   0   3  25        1.10       -0.14      7.41 o 
   1   3  25       78.48       84.20     10.91 o 
   2   3  25        0.05       -6.18     10.82 o 
   3   3  25       15.18       25.25     12.88 o 
   4   3  25      151.07      204.61     22.16 o 
   5   3  25       20.03       17.01     14.43 o 
   6   3  25       20.31       18.04     15.46 o 
  -7   4  25        5.11        6.18     13.40 o 
  -6   4  25        1.28        9.79     13.40 o 
  -5   4  25       96.14      111.84     17.52 o 
  -4   4  25        2.14       12.88     11.85 o 
  -3   4  25      185.38      185.02     19.07 o 
  -2   4  25        1.99        5.15     10.82 o 
  -1   4  25      385.30      355.70     22.42 o 
   0   4  25       89.42       74.73     14.43 o 
   1   4  25      117.18      115.45     16.49 o 
   2   4  25      182.04      212.34     20.62 o 
   3   4  25      124.99      122.66     18.04 o 
   4   4  25       66.54       77.31     15.98 o 
   5   4  25        0.06        8.25     13.40 o 
  -7   5  25        4.19       -1.03     13.92 o 
  -6   5  25        4.02       -1.55     12.37 o 
  -5   5  25       28.22       23.71     12.37 o 
  -4   5  25      257.10      264.39     21.65 o 
  -3   5  25        7.60       -0.52     10.82 o 
  -2   5  25      559.65      576.71     29.38 o 
  -1   5  25      139.56      122.81      9.52 o 
   0   5  25      283.26      255.63     20.62 o 
   1   5  25      146.18      116.48     15.98 o 
   2   5  25        3.49       -2.06     10.82 o 
   3   5  25       73.58       96.38     16.49 o 
   4   5  25       67.95       78.85     16.49 o 
   5   5  25        0.73       13.92     13.92 o 
  -6   6  25       10.40       12.37     12.37 o 
  -5   6  25       80.20       88.65     15.46 o 
  -4   6  25       14.85       20.10     12.37 o 
  -3   6  25        1.24       -9.79     10.31 o 
  -2   6  25        2.59        2.58      9.79 o 
  -1   6  25        2.39        2.78      6.31 o 
   0   6  25       19.88       42.19      7.92 o 
   1   6  25       83.06       86.58     14.43 o 
   2   6  25       44.01       36.08     13.40 o 
   3   6  25       21.74       27.32     12.88 o 
   4   6  25       40.34       22.16     13.92 o 
  -6   7  25        0.00       -3.09     11.34 o 
  -5   7  25       87.90       80.92     14.95 o 
  -4   7  25      308.82      283.33     15.29 o 
  -3   7  25      116.66      134.07     11.11 o 
  -2   7  25       78.47       75.25     12.88 o 
  -1   7  25      141.93      147.72     10.34 o 
   0   7  25       14.69       13.87      7.46 o 
   1   7  25       73.61       70.64      9.48 o 
   2   7  25        3.87       -0.47      8.50 o 
   3   7  25       27.31        7.22     11.85 o 
   4   7  25        7.30        5.67      8.76 o 
  -5   8  25      401.27      426.29     17.69 o 
  -4   8  25        0.07        9.14      7.47 o 
  -3   8  25      586.59      655.80     20.40 o 
  -2   8  25       70.38       68.55     11.85 o 
  -1   8  25       50.91       52.96     16.75 o 
   0   8  25      127.68      129.67     10.02 o 
   1   8  25       14.26       24.30      7.99 o 
   2   8  25        2.37        7.89      7.41 o 
   3   8  25       17.17       12.88     12.37 o 
   4   8  25        0.61        1.55     12.37 o 
  -5   9  25       99.40      124.72     19.58 o 
  -4   9  25      139.38      132.45     19.58 o 
  -1   9  25       75.12       86.07     13.40 o 
   0   9  25       28.77       24.74     11.34 o 
   1   9  25        3.06       -9.79     10.31 o 
   2   9  25       61.13       48.45     14.43 o 
   3   9  25      148.26      107.20     17.52 o 
  -1  10  25      132.56      194.81     17.52 o 
   0  10  25      113.44      107.72     15.46 o 
   1  10  25       60.64       27.32     12.88 o 
  -8   0  26       68.92       75.25     20.62 o 
  -7   0  26      340.25      366.95     29.38 o 
  -6   0  26       21.40       10.31     14.95 o 
  -5   0  26       40.19       57.72     16.49 o 
  -4   0  26      263.60      310.78     25.25 o 
  -3   0  26      345.28      354.07     26.28 o 
  -2   0  26      318.29      287.07     23.71 o 
  -1   0  26      182.52      185.02     20.10 o 
   0   0  26      265.66      265.42     22.16 o 
   1   0  26       46.57       30.92     13.40 o 
   2   0  26       80.09       80.40     15.98 o 
   3   0  26        7.95       -7.73     12.37 o 
   4   0  26        0.56        5.15     12.88 o 
   5   0  26       18.54        1.55     14.43 o 
   6   0  26       96.74      116.99     21.13 o 
  -8   1  26       63.41       63.89     13.83 o 
  -7   1  26       32.96       39.55     14.69 o 
  -6   1  26      119.81      102.80     13.30 o 
  -5   1  26       50.38       53.36     11.07 o 
  -4   1  26      522.57      553.02     22.41 o 
  -3   1  26      154.51      146.55     13.92 o 
  -2   1  26      598.87      600.53     22.95 o 
  -1   1  26        8.17        1.16     10.05 o 
   0   1  26       53.46       37.13     10.02 o 
   1   1  26       51.05       40.72     10.02 o 
   2   1  26       52.91       48.77     10.57 o 
   3   1  26       35.95       29.54     15.72 o 
   4   1  26        0.02        2.88      9.29 o 
   5   1  26        4.71       -5.71     10.38 o 
   6   1  26       33.21       18.04     15.46 o 
  -7   2  26       72.99       92.48     13.83 o 
  -6   2  26       24.74       24.97     10.55 o 
  -5   2  26       30.17       29.45     10.02 o 
  -4   2  26      213.07      232.10     16.40 o 
  -3   2  26       79.41       74.46     11.11 o 
  -2   2  26      271.17      264.86     21.65 o 
  -1   2  26      181.40      164.29     14.69 o 
   0   2  26       13.44        5.67      8.38 o 
   1   2  26      115.89      119.21     12.37 o 
   2   2  26      176.79      184.59     14.76 o 
   3   2  26       15.24       10.82      9.48 o 
   4   2  26      159.97      156.68     21.13 o 
   5   2  26       22.68       20.10     15.46 o 
   6   2  26       17.57       28.86     16.49 o 
  -7   3  26       59.86       51.02     16.49 o 
  -6   3  26      127.54      126.27     19.07 o 
  -5   3  26       46.57       63.39     15.98 o 
  -4   3  26      155.91      162.94     21.65 o 
  -3   3  26      170.45      177.19     13.83 o 
  -2   3  26      258.00      266.97     16.35 o 
  -1   3  26      197.83      186.06     14.03 o 
   0   3  26       12.45        2.55      8.56 o 
   1   3  26      151.97      165.44     18.55 o 
   2   3  26       45.89       41.23     13.92 o 
   3   3  26       21.31       16.49     13.40 o 
   4   3  26        4.41       22.68     14.95 o 
   5   3  26       66.22       45.35     15.98 o 
  -7   4  26       61.55       53.08     16.49 o 
  -6   4  26      300.13      368.50     27.83 o 
  -5   4  26      461.61      496.83     30.41 o 
  -4   4  26       31.61       12.88     12.88 o 
  -3   4  26       35.89       41.75     13.40 o 
  -2   4  26      584.57      593.72     30.92 o 
  -1   4  26      217.35      242.98     12.39 o 
   0   4  26        4.73        5.15     11.34 o 
   1   4  26        3.89       -5.67     10.82 o 
   2   4  26       53.68       84.52     15.98 o 
   3   4  26        5.92        5.15     12.88 o 
   4   4  26      159.99      169.56     20.62 o 
   5   4  26        2.97       -0.52     13.92 o 
  -6   5  26       16.38       10.31     12.88 o 
  -5   5  26       34.55        9.28     12.88 o 
  -4   5  26       54.11       51.54     13.92 o 
  -3   5  26        3.14       -5.67     11.34 o 
  -2   5  26      153.34      187.08     19.07 o 
  -1   5  26        0.59       -0.81      8.76 o 
   0   5  26        0.57       -1.85      6.68 o 
   1   5  26      225.32      225.74     21.13 o 
   2   5  26       14.55       15.98     12.37 o 
   3   5  26       57.31       65.45     15.46 o 
   4   5  26       21.36       25.25     13.92 o 
  -6   6  26       60.93       63.39     15.98 o 
  -5   6  26        0.47        1.55     11.85 o 
  -4   6  26       32.39       31.95     13.40 o 
  -3   6  26      225.89      228.83     20.62 o 
  -2   6  26        2.96        2.06     10.82 o 
  -1   6  26        4.37        8.56      7.04 o 
   0   6  26      389.42      377.63     16.75 o 
   1   6  26       54.82       41.98      8.88 o 
   2   6  26       14.41        0.52     11.85 o 
   3   6  26      150.68      140.18     18.04 o 
   4   6  26        5.16        6.70     13.92 o 
  -5   7  26       78.68       98.95     15.98 o 
  -4   7  26      151.61      175.31     13.92 o 
  -3   7  26       65.58       84.52     14.43 o 
  -2   7  26       28.27       13.92     11.34 o 
  -1   7  26      150.99      165.44     16.49 o 
   0   7  26       24.94       16.32      7.63 o 
   1   7  26       22.24       27.57      8.19 o 
   2   7  26        4.38       15.72      8.02 o 
   3   7  26       74.20       61.33     14.95 o 
   4   7  26        0.33        1.55      8.76 o 
  -5   8  26       83.05      108.06     11.34 o 
  -4   8  26      198.79      233.74     27.32 o 
  -3   8  26      255.85      277.79     19.07 o 
  -2   8  26       10.82        0.52      9.79 o 
  -1   8  26        3.94       -9.28      9.28 o 
   0   8  26       11.28        4.90      6.92 o 
   1   8  26       76.44      102.29     10.38 o 
   2   8  26      121.02      102.85     11.08 o 
   3   8  26       36.68       44.32     13.92 o 
   0   9  26        7.74       -1.03     10.82 o 
   1   9  26       71.70       71.12     14.43 o 
   2   9  26       91.42       87.62     15.98 o 
   0  10  26        5.55       -6.18     11.34 o 
  -7   1  27       10.03       -6.18     10.20 o 
  -6   1  27        0.36       -7.99      9.48 o 
  -5   1  27        0.06       -8.66      8.66 o 
  -4   1  27       37.04       34.79     10.20 o 
  -3   1  27       33.34       34.55     10.38 o 
  -2   1  27      108.86      140.45     13.66 o 
  -1   1  27      278.96      278.05     17.67 o 
   0   1  27        0.62       -8.56      8.56 o 
   1   1  27      423.96      460.23     20.95 o 
   2   1  27       38.59       27.18     10.02 o 
   3   1  27       81.23       96.72     13.92 o 
   4   1  27      128.09      143.07     14.76 o 
   5   1  27       38.93       23.71     16.49 o 
  -7   2  27        3.52       -6.96     10.20 o 
  -6   2  27        8.61        3.74      9.61 o 
  -5   2  27       86.57       86.17     14.95 o 
  -4   2  27       70.34       80.15     11.84 o 
  -3   2  27        0.86       -0.60      8.72 o 
  -2   2  27      212.58      233.53     16.35 o 
  -1   2  27       32.25       41.53     10.34 o 
   0   2  27      429.05      460.60     20.59 o 
   1   2  27        4.02        0.83      8.92 o 
   2   2  27      106.85      120.29     13.10 o 
   3   2  27        0.10       -9.79     11.85 o 
   4   2  27       44.48       88.65     19.07 o 
   5   2  27       11.15       14.43     14.95 o 
  -7   3  27       16.05       12.88     14.95 o 
  -6   3  27        4.79       12.88     13.92 o 
  -5   3  27       59.47       53.08     16.49 o 
  -4   3  27        1.35        0.00     12.37 o 
  -3   3  27      142.64      161.83     19.58 o 
  -2   3  27        0.29       -0.01      8.72 o 
  -1   3  27      277.45      291.71     17.12 o 
   0   3  27        0.02      -10.82     10.82 o 
   1   3  27       28.81       35.05     14.43 o 
   2   3  27       23.95       29.38     13.40 o 
   3   3  27       18.68        4.64     13.40 o 
   4   3  27       46.83       56.18     17.01 o 
   5   3  27        7.70       12.37     14.95 o 
  -6   4  27       50.97       51.02     15.98 o 
  -5   4  27        7.87       -4.64     12.88 o 
  -4   4  27       10.51       -4.64     12.37 o 
  -3   4  27        0.27        0.00     12.37 o 
  -2   4  27        5.45       24.74     13.40 o 
  -1   4  27        0.29       -3.09     11.34 o 
   0   4  27        1.31       -5.15     11.34 o 
   1   4  27        6.58        3.61     12.37 o 
   2   4  27       61.26       69.06     15.98 o 
   3   4  27       45.24       40.72     15.46 o 
   4   4  27        0.88        6.18     13.40 o 
  -6   5  27       50.41       33.50     14.95 o 
  -5   5  27       11.27       14.95     12.88 o 
  -4   5  27       19.67       10.31     12.88 o 
  -3   5  27       79.67       81.95     16.49 o 
  -2   5  27        4.57        6.18     11.85 o 
  -1   5  27      112.29      140.18     18.04 o 
   0   5  27        7.49        6.06      7.18 o 
   1   5  27       53.76       61.33     14.95 o 
   2   5  27       32.16       20.10     13.92 o 
   3   5  27        0.33       -1.55     12.88 o 
   4   5  27       42.90       42.78     15.98 o 
  -5   6  27        1.30        1.55     12.37 o 
  -4   6  27      203.36      212.85     21.13 o 
  -3   6  27      130.94      166.98     18.55 o 
  -2   6  27      209.58      224.71     21.13 o 
  -1   6  27        6.81        8.76     11.85 o 
   0   6  27       69.57       78.25      9.61 o 
   1   6  27        1.96       -5.86      7.31 o 
   2   6  27       15.55       11.34     12.88 o 
   3   6  27       70.54       56.18     15.46 o 
  -5   7  27      130.09      145.85     18.04 o 
  -4   7  27      199.90      251.51     21.65 o 
  -3   7  27       58.30       71.64     14.43 o 
  -2   7  27      113.23      144.82     17.01 o 
  -1   7  27        0.68       -7.73     10.31 o 
   0   7  27       14.17        5.56      7.46 o 
   1   7  27        0.69       -6.90      6.90 o 
   2   7  27       12.50       11.03      8.15 o 
   3   7  27        2.64       -9.28     12.37 o 
  -4   8  27        8.56        1.03     10.82 o 
  -3   8  27        2.78       -9.79      9.79 o 
  -2   8  27       26.83       26.80     11.85 o 
  -1   8  27       47.83       53.08     12.37 o 
   0   8  27        3.26       -6.56      6.56 o 
   1   8  27       29.44       23.47      8.56 o 
   2   8  27       19.71       35.34      8.88 o 
   0   9  27       33.32       48.45     12.88 o 
   1   9  27       72.33       77.31     14.95 o 
  -7   0  28       98.88       96.89     21.13 o 
  -6   0  28       30.75       12.88     15.46 o 
  -5   0  28        0.26       -9.79     12.37 o 
  -4   0  28       40.30       22.68     13.92 o 
  -3   0  28      122.59      113.38     18.55 o 
  -2   0  28      344.24      333.45     26.80 o 
  -1   0  28      164.74      149.46     20.10 o 
   0   0  28      129.70      139.15     19.58 o 
   1   0  28      210.02      190.18     21.65 o 
   2   0  28        8.44       -2.06     12.88 o 
   3   0  28      179.32      222.65     24.22 o 
   4   0  28       38.84       23.19     15.46 o 
   5   0  28       24.56        8.76     15.98 o 
  -7   1  28       73.91       62.29     17.52 o 
  -6   1  28       11.54       -1.22      9.82 o 
  -5   1  28       97.58       95.89     13.10 o 
  -4   1  28        6.05       -7.47      8.75 o 
  -3   1  28      168.88      163.89     14.56 o 
  -2   1  28      844.05      863.05     28.59 o 
  -1   1  28      163.68      194.56     15.29 o 
   0   1  28      155.14      155.37     14.39 o 
   1   1  28        3.63       11.90      9.65 o 
   2   1  28      329.08      340.27     19.33 o 
   3   1  28        3.23       -2.18      9.24 o 
   4   1  28        1.75       13.92     10.93 o 
   5   1  28       69.66       45.87     18.55 o 
  -7   2  28       81.60       48.96     18.04 o 
  -6   2  28       12.22       11.46     10.49 o 
  -5   2  28      118.20      127.47     14.39 o 
  -4   2  28        2.92       -2.83      9.11 o 
  -3   2  28       50.23       40.43     10.75 o 
  -2   2  28      147.52      158.60     14.21 o 
  -1   2  28       50.03       52.82     11.11 o 
   0   2  28        0.64        5.24     10.82 o 
   1   2  28        8.20        1.62      9.53 o 
   2   2  28       82.02      109.79     13.12 o 
   3   2  28        8.84        6.18     14.43 o 
   4   2  28      134.91      146.37     21.65 o 
   5   2  28       35.53       40.72     17.52 o 
  -6   3  28      170.98      186.57     23.19 o 
  -5   3  28       11.51       20.10     14.95 o 
  -4   3  28       50.19       31.44     14.43 o 
  -3   3  28       25.99       18.55     13.40 o 
  -2   3  28        1.85       -3.61     11.85 o 
  -1   3  28        0.02        4.12     12.88 o 
   0   3  28      345.02      379.84     26.80 o 
   1   3  28        0.03       17.52     12.88 o 
   2   3  28       90.86       97.41     18.04 o 
   3   3  28       44.72       66.48     16.49 o 
   4   3  28      139.50      169.56     22.68 o 
  -6   4  28       10.82        9.28     14.95 o 
  -5   4  28       52.11       35.56     14.95 o 
  -4   4  28       10.91       -7.22     12.88 o 
  -3   4  28      255.81      263.36     23.71 o 
  -2   4  28       28.10       14.95     13.40 o 
  -1   4  28       77.60       77.82     16.49 o 
   0   4  28       13.92       -1.55     12.37 o 
   1   4  28      544.96      572.08     32.47 o 
   2   4  28        9.84        6.70     12.88 o 
   3   4  28      118.05      114.42     19.07 o 
   4   4  28       17.45       24.22     14.95 o 
  -5   5  28       76.18       75.76     16.49 o 
  -4   5  28      111.77      125.24     18.04 o 
  -3   5  28      123.46      135.55     18.55 o 
  -2   5  28       10.08       18.04     12.88 o 
  -1   5  28        0.09        8.25     11.85 o 
   0   5  28      260.13      254.14     14.36 o 
   1   5  28        2.08       -2.58     12.37 o 
   2   5  28       12.19        3.09     12.88 o 
   3   5  28        0.00      -10.31     12.37 o 
  -5   6  28       60.89       77.82     17.01 o 
  -4   6  28      315.77      311.81     24.74 o 
  -3   6  28       36.14       47.93     14.95 o 
  -2   6  28      255.39      284.49     23.19 o 
  -1   6  28       54.47       48.96     14.43 o 
   0   6  28      163.25      206.51     15.20 o 
   1   6  28       26.65       18.84     13.14 o 
   2   6  28        9.63      -11.85     11.85 o 
   3   6  28      112.88      107.72     18.04 o 
  -4   7  28       18.53       53.08     14.43 o 
  -3   7  28        8.42       -1.03     11.85 o 
  -2   7  28      163.75      213.37     21.13 o 
  -1   7  28        1.58       -2.58     11.85 o 
   0   7  28       62.66       65.72      9.76 o 
   1   7  28       18.19        0.07      8.15 o 
   2   7  28      303.24      291.41     27.57 o 
  -4   8  28       21.12       16.49     11.85 o 
  -3   8  28       29.26       10.82     11.34 o 
  -2   8  28       38.02       20.10     11.85 o 
  -1   8  28      136.15      146.88     15.98 o 
   0   8  28        4.62        1.03     10.31 o 
   1   8  28       22.73       12.88     13.40 o 
  -6   1  29       83.59       86.37     13.66 o 
  -5   1  29       46.58       43.25     11.44 o 
  -4   1  29       75.68       69.19     12.20 o 
  -3   1  29       97.05       81.10     12.37 o 
  -2   1  29       49.30       60.25     12.11 o 
  -1   1  29        3.99       -5.61     11.60 o 
   0   1  29       19.28       14.51     11.85 o 
   1   1  29       10.36        6.44      9.48 o 
   2   1  29       18.03       39.92     11.11 o 
   3   1  29        1.50       -1.77      9.76 o 
   4   1  29       73.92       82.98     19.58 o 
  -6   2  29        1.09       11.34     14.43 o 
  -5   2  29        3.57       -2.56     12.63 o 
  -4   2  29        8.26       -3.85     12.88 o 
  -3   2  29        0.66       -8.23      8.88 o 
  -2   2  29       26.87        7.44      9.45 o 
  -1   2  29       39.04       56.42     11.48 o 
   0   2  29      104.62      104.47     16.23 o 
   1   2  29       22.58       31.18     10.20 o 
   2   2  29       36.91       31.44     15.46 o 
   3   2  29       38.60       32.98     15.98 o 
   4   2  29        1.26       11.34     15.46 o 
  -6   3  29       47.85       47.42     17.52 o 
  -5   3  29      188.97      193.27     22.68 o 
  -4   3  29        0.29       -8.25     12.37 o 
  -3   3  29      185.90      205.12     21.65 o 
  -2   3  29        1.24      -10.82     10.82 o 
  -1   3  29      108.25      105.14     17.52 o 
   0   3  29        0.04       12.88     12.37 o 
   1   3  29       16.68       28.86     14.43 o 
   2   3  29       58.37       58.75     15.98 o 
   3   3  29       35.56       35.05     15.98 o 
   4   3  29        0.20       -4.12     14.95 o 
  -5   4  29       18.08       13.92     14.43 o 
  -4   4  29        0.20      -11.34     11.34 o 
  -3   4  29        0.00       -4.64     12.37 o 
  -2   4  29       11.95        1.55     12.37 o 
  -1   4  29        6.91       10.82     12.88 o 
   0   4  29        0.01        9.28     12.88 o 
   1   4  29       13.24       13.40     12.88 o 
   2   4  29        4.41        8.76     13.40 o 
   3   4  29        0.47        0.00     13.92 o 
  -5   5  29       74.02       62.36     15.98 o 
  -4   5  29       20.88       20.62     14.43 o 
  -3   5  29       97.71      109.26     17.52 o 
  -2   5  29       16.55       30.92     13.92 o 
  -1   5  29      115.29      143.28     18.55 o 
   0   5  29       85.76      117.51     18.04 o 
   1   5  29      196.10      188.63     21.13 o 
   2   5  29       11.50       22.68     14.43 o 
   3   5  29       58.71       43.81     15.98 o 
  -4   6  29        1.03       10.31     13.40 o 
  -3   6  29       13.76       43.29     14.95 o 
  -2   6  29      140.94      168.01     19.58 o 
  -1   6  29       19.61        0.00     13.40 o 
   0   6  29      340.52      376.23     26.80 o 
   1   6  29       39.30       29.10      9.39 o 
   2   6  29      124.10      115.45     18.55 o 
  -3   7  29       62.08       73.70     15.98 o 
  -2   7  29      117.66      160.80     19.07 o 
  -1   7  29      165.06      199.97     20.62 o 
   0   7  29      122.58      138.12     18.04 o 
   1   7  29       34.17       13.75      9.09 o 
   2   7  29       25.39       45.87     13.92 o 
  -2   8  29        1.00       -8.25     10.82 o 
  -1   8  29        1.01       -9.28     10.82 o 
   0   8  29        0.27        2.58     10.31 o 
  -6   0  30      190.93      216.46     25.25 o 
  -5   0  30        2.15      -13.92     13.92 o 
  -4   0  30      337.95      326.24     28.35 o 
  -3   0  30       19.95        0.00     13.92 o 
  -2   0  30      997.04      961.19     44.32 o 
  -1   0  30      315.59      273.67     26.28 o 
   0   0  30      198.63      213.88     23.19 o 
   1   0  30       78.79       64.42     18.04 o 
   2   0  30       14.74        6.70     14.43 o 
   3   0  30       31.80       13.40     15.98 o 
   4   0  30       23.59       41.23     17.52 o 
  -6   1  30        8.29        3.09     10.93 o 
  -5   1  30      120.00      121.42     15.98 o 
  -4   1  30       46.65       48.25     12.11 o 
  -3   1  30       19.55        8.44     10.02 o 
  -2   1  30      474.11      535.02     23.50 o 
  -1   1  30        0.66       -8.92      8.92 o 
   0   1  30        4.96       -9.29      9.29 o 
   1   1  30       63.62       65.51     12.20 o 
   2   1  30        8.58        6.63     10.02 o 
   3   1  30       24.22       10.33     11.11 o 
   4   1  30      224.78      245.32     26.80 o 
  -6   2  30        1.01       -7.73     14.95 o 
  -5   2  30        0.66        1.03     13.92 o 
  -4   2  30       35.20       20.10     10.57 o 
  -3   2  30       69.85       83.05     12.93 o 
  -2   2  30        6.80        2.84      9.65 o 
  -1   2  30       76.22       93.70     22.68 o 
   0   2  30        8.03        6.18     12.88 o 
   1   2  30      100.76       90.19     18.04 o 
   2   2  30       49.36       32.98     16.49 o 
   3   2  30        7.77       18.55     15.46 o 
  -5   3  30       45.24       33.50     15.98 o 
  -4   3  30        6.28       -3.61     13.40 o 
  -3   3  30      167.33      175.23     21.13 o 
  -2   3  30       55.15       57.21     17.01 o 
  -1   3  30       35.37       40.20     14.95 o 
   0   3  30       54.54       39.68     14.95 o 
   1   3  30       14.01       15.46     13.92 o 
   2   3  30       20.40        7.73     14.43 o 
   3   3  30       14.94        5.15     14.95 o 
  -5   4  30        1.45       -6.70     13.40 o 
  -4   4  30       75.79       51.02     16.49 o 
  -3   4  30       45.19       50.51     15.98 o 
  -2   4  30       43.88       38.14     14.95 o 
  -1   4  30       32.48       30.41     14.43 o 
   0   4  30       31.54       32.98     14.43 o 
   1   4  30        0.81       -4.64     12.37 o 
   2   4  30        4.10       15.98     14.43 o 
   3   4  30       33.28       20.62     15.98 o 
  -4   5  30       16.34       18.55     14.95 o 
  -3   5  30        1.34       -5.67     12.88 o 
  -2   5  30       39.00       58.24     15.98 o 
  -1   5  30      270.06      319.02     25.77 o 
   0   5  30       13.04        7.73     13.92 o 
   1   5  30       14.43       38.14     14.95 o 
   2   5  30      290.75      310.26     26.80 o 
  -3   6  30      185.40      232.44     23.71 o 
  -2   6  30        0.70       -2.06     12.37 o 
  -1   6  30      360.29      356.13     26.80 o 
   0   6  30       32.40       27.83     14.43 o 
   1   6  30      108.41      140.52     19.58 o 
  -1   7  30       25.74       45.35     14.43 o 
  -5   1  31       10.52        5.93     10.93 o 
  -4   1  31      117.00      139.43     15.31 o 
  -3   1  31       30.83       20.30     21.90 o 
  -2   1  31      229.65      293.68     19.30 o 
  -1   1  31        0.08       -4.38      9.84 o 
   0   1  31       74.92       69.92     15.72 o 
   1   1  31       43.97       31.33     11.64 o 
   2   1  31        0.50       -1.44     11.34 o 
   3   1  31        4.35       12.88     15.98 o 
  -5   2  31       73.78       42.78     17.52 o 
  -4   2  31       50.81       49.99     17.01 o 
  -3   2  31      214.60      204.61     23.19 o 
  -2   2  31      188.49      191.72     22.68 o 
  -1   2  31      147.04      115.45     19.58 o 
   0   2  31       24.76       27.83     15.46 o 
   1   2  31        3.93        8.25     13.40 o 
   2   2  31       82.77       57.21     18.04 o 
   3   2  31        1.65        8.25     15.46 o 
  -5   3  31        5.33       -2.58     13.92 o 
  -4   3  31       29.10       29.89     15.98 o 
  -3   3  31        0.55       -2.58     13.40 o 
  -2   3  31        8.65       24.74     14.95 o 
  -1   3  31        5.76       28.35     14.95 o 
   0   3  31        0.01       -0.52     13.40 o 
   1   3  31       61.09       62.36     17.52 o 
   2   3  31        3.46       -6.70     13.92 o 
  -4   4  31       43.71       32.98     15.98 o 
  -3   4  31        0.22       -5.15     13.40 o 
  -2   4  31       27.88       36.59     15.46 o 
  -1   4  31       46.16       48.96     15.98 o 
   0   4  31        3.49       -1.03     12.88 o 
   1   4  31       95.16      102.56     18.55 o 
   2   4  31       47.87       49.99     16.49 o 
  -3   5  31       19.82       13.40     14.43 o 
  -2   5  31      238.90      248.41     24.74 o 
  -1   5  31       24.02       27.83     14.43 o 
   0   5  31       75.70       49.48     16.49 o 
   1   5  31       24.50       20.10     14.95 o 
  -5   0  32        1.22       -6.70     14.95 o 
  -4   0  32       99.10       64.94     19.07 o 
  -3   0  32        6.27        1.55     14.95 o 
  -2   0  32       74.06       70.09     18.55 o 
  -1   0  32      170.91      191.21     23.71 o 
   0   0  32      142.39      187.08     23.19 o 
   1   0  32      176.37      194.81     24.22 o 
   2   0  32      136.38      188.63     24.22 o 
  -5   1  32       23.54       23.23     11.84 o 
  -4   1  32        0.36       -9.45      9.45 o 
  -3   1  32        6.19       -1.95     10.38 o 
  -2   1  32        2.28       12.26     10.75 o 
  -1   1  32       25.07       25.22     25.25 o 
   0   1  32        0.08      -10.20     10.20 o 
   1   1  32       41.14       49.95     15.98 o 
   2   1  32       26.71       32.47     17.52 o 
  -4   2  32       30.90       34.02     16.49 o 
  -3   2  32        2.13       -3.61     13.92 o 
  -2   2  32       68.27       73.18     18.55 o 
  -1   2  32       10.98       11.34     14.95 o 
   0   2  32        8.20        2.58     14.43 o 
   1   2  32        0.31        9.79     14.95 o 
   2   2  32       33.09       23.19     15.98 o 
  -4   3  32      102.03      116.99     20.10 o 
  -3   3  32        9.94        6.18     14.43 o 
  -2   3  32       27.10       19.07     15.46 o 
  -1   3  32       25.99       32.47     15.98 o 
   0   3  32      209.70      239.14     24.74 o 
   1   3  32        3.88       -7.73     14.43 o 
   2   3  32       72.82       99.98     20.10 o 
  -3   4  32        3.44      -13.40     13.40 o 
  -2   4  32       38.45       44.84     16.49 o 
  -1   4  32       45.53       36.08     15.46 o 
   0   4  32        0.74       10.31     13.92 o 
  -4   1  33        0.91      -10.02     10.02 o 
  -3   1  33        3.91        3.09     10.34 o 
  -2   1  33       36.43       42.26     11.66 o 
  -1   1  33       21.84       29.74     11.48 o 
   0   1  33       57.80       60.32     12.76 o 
   1   1  33       26.08       17.01     15.98 o 
  -3   2  33        3.55       -4.64     14.43 o 
  -2   2  33      101.44      104.11     20.62 o 
  -1   2  33       13.37        4.64     14.95 o 
   0   2  33      231.75      289.13     27.83 o 
   1   2  33       73.34       90.19     19.07 o 
  -2   3  33        9.02       -7.73     13.92 o 
  -1   3  33        7.15       -9.28     13.92 o 
   0   3  33        8.97       30.41     15.98 o 
  -2   0  34       52.80       74.73     19.07 o 
  -1   0  34      117.17       96.89     20.62 o 
  -2   1  34       68.40       70.77     13.48 o 
  -1   1  34      130.87      132.20     15.67 o 
                                                 
